# Supplementary material for: Assessment of residents’ total environmental exposure to heavy metals in China
Source: Sci Rep. 2019 Nov 8;9:16386. doi: 10.1038/s41598-019-52649-w (PMC6841693; doi:10.1038/s41598-019-52649-w)
Supplement: Supplementary file 1 — Database 1 [file 41598_2019_52649_MOESM1_ESM.xlsx]

## Sheet: Sheet1
code for cities	code for urban or rural	code for volunteers	age group	gender	hiight	weight	IR			IR for indoor air	IR for outdoor air	IR for traffic air	exposure coefficientexposure coefficient of drinking water	exposure coefficientexposure coefficient of using water	exposure coefficientexposure coefficient of soil contact	concentration of Hg in indoor air during non-heating period	concentration of Cr in indoor air during non-heating period	concentration of As in indoor air during non-heating period	concentration of Cd in indoor air during non-heating period	concentration of Pb in indoor air during non-heating period	concentration of Hg in indoor air during heating period	concentration of Cr in indoor air during heating period	concentration of As in indoor air during heating period	concentration of Cd in indoor air during heating period	concentration of Pb in indoor air during heating period	concentration of Hg in outdoor air during non-heating period	concentration of Cr in outdoor air during non-heating period	concentration of As in outdoor air during non-heating period	concentration of Cd in outdoor air during non-heating period	concentration of Pb in outdoor air during non-heating period	concentration of Hg in outdoor air during heating period	concentration of Cr in outdoor air during heating period	concentration of As in outdoor air during heating period	concentration of Cd in outdoor air during heating period	concentration of Pb in outdoor air during heating period	concentration of Hg in water during non-heating period	concentration of Cr in water during non-heating period	concentration of As in water during non-heating period	concentration of Cd in water during non-heating period	concentration of Pb in water during non-heating period	concentration of Hg in water during heating period	concentration of Cd in water during heating period	concentration of As in water during heating period	concentration of Cd in water during heating period	concentration of Pb in water during heating period	concentration of Hg in traffic air during non-heating period	concentration of Cr in traffic air during non-heating period	concentration of As in traffic air during non-heating period	concentration of Cd in traffic air during non-heating period
1	1	1101043	1	2	161	56	11.8973	1.54868	0.548232	0.163132	0.040467	0.008852	0.016071	0.004609	0	0.056234	2.90497	0.17451	0.257727	82.7868	0.044625	0.269126	0.379518	0.014836	10.2732	0.270925	44.8853	22.3401	3.16761	15.4896	0.106779	37.0892	0.858861	4.84732	125.366	0.05	0.77345	1.0425	0.05605	0.458368	0.08646	3.1506	0.759828	0.025	0.126166	0.105172	75.903	5.23131	3.0753
1	1	1101035	1	2	162	55	11.7634	1.54189	0.545829	0.159031	0.044558	0.01029	0.026952	0.004984	0	0.080426	7.2701	0.54237	7.63668	33.5019	0.090685	1.14002	0.494668	0.063482	44.5295	0.270925	44.8853	22.3401	3.16761	15.4896	0.106779	37.0892	0.858861	4.84732	125.366	0.05	0.77345	1.0425	0.05605	0.458368	0.08646	3.1506	0.759828	0.025	0.126166	0.105172	75.903	5.23131	3.0753
1	1	1111010	1	1	168	60	15.8752	1.63883	0.657172	0.258549	0.005512	0.000525	0.010655	0.005159	0	0.138263	1.96076	0.194216	0.1347	58.0447	0.068385	0.368461	1.10564	0.041736	34.943	0.270925	44.8853	22.3401	3.16761	15.4896	0.106779	37.0892	0.858861	4.84732	125.366	0.05	1.0307	2.11583	0.031596	0.940361	0.07966	2.10566	1.1213	0.025	0.587229	0.105172	75.903	5.23131	3.0753
1	1	1111096	1	1	179	68	17.4474	1.80103	0.722215	0.244107	0.008909	0.003564	0.01531	0.003899	0	0.138263	1.96076	0.194216	0.1347	58.0447	0.068385	0.368461	1.10564	0.041736	34.943	0.270925	44.8853	22.3401	3.16761	15.4896	0.106779	37.0892	0.858861	4.84732	125.366	0.05	1.0307	2.11583	0.031596	0.940361	0.07966	2.10566	1.1213	0.025	0.587229	0.105172	75.903	5.23131	3.0753
1	1	1111113	1	2	160	57	11.0889	1.55524	0.550554	0.174277	0.016212	0.004053	0.02585	0.004169	0	0.137542	3.1022	0.253241	1.35531	75.9074	0.055499	0.407911	0.694504	0.032703	26.2775	0.270925	44.8853	22.3401	3.16761	15.4896	0.106779	37.0892	0.858861	4.84732	125.366	0.05	0.925529	1.87454	0.039257	0.48194	0.096615	2.71799	0.915508	0.025	0.300755	0.105172	75.903	5.23131	3.0753
1	1	1111015	1	2	158	60	11.2955	1.57959	0.559174	0.162297	0.015688	0.010272	0.011607	0.007313	0	0.138263	1.96076	0.194216	0.1347	58.0447	0.068385	0.368461	1.10564	0.041736	34.943	0.270925	44.8853	22.3401	3.16761	15.4896	0.106779	37.0892	0.858861	4.84732	125.366	0.05	1.26314	2.11583	0.025	3.64832	0.05	0.630928	0.5	0.025	0.911887	0.105172	75.903	5.23131	3.0753
1	1	1101016	1	1	177	75	17.6248	1.86957	0.749699	0.213316	0.016786	0.004896	0.01819	0.001973	0	0.048948	2.49564	0.180242	0.204752	46.0442	0.033753	0.244027	0.300264	0.030235	21.437	0.270925	44.8853	22.3401	3.16761	15.4896	0.106779	37.0892	0.858861	4.84732	125.366	0.05	0.51245	1.0425	0.025	0.17898	0.05	4.25014	0.5	0.025	0.045	0.105172	75.903	5.23131	3.0753
1	1	1111104	1	1	175	70	17.0416	1.80011	0.721843	0.214711	0.020288	0.008453	0.014668	0.003929	0	0.138263	1.96076	0.194216	0.1347	58.0447	0.068385	0.368461	1.10564	0.041736	34.943	0.270925	44.8853	22.3401	3.16761	15.4896	0.106779	37.0892	0.858861	4.84732	125.366	0.05	1.0307	2.11583	0.031596	0.940361	0.07966	2.10566	1.1213	0.025	0.587229	0.105172	75.903	5.23131	3.0753
1	1	1111101	1	1	172	72	17.2749	1.80425	0.723506	0.226599	0.008331	0.004999	0.014261	0.003411	0	0.138263	1.96076	0.194216	0.1347	58.0447	0.068385	0.368461	1.10564	0.041736	34.943	0.270925	44.8853	22.3401	3.16761	15.4896	0.106779	37.0892	0.858861	4.84732	125.366	0.05	1.0307	2.11583	0.031596	0.940361	0.07966	2.10566	1.1213	0.025	0.587229	0.105172	75.903	5.23131	3.0753
1	1	1101082	1	2	169	61	11.3643	1.65696	0.586563	0.154418	0.024119	0.007763	0.009836	0.00415	0	0.080426	7.2701	0.54237	7.63668	33.5019	0.090685	1.14002	0.494668	0.063482	44.5295	0.270925	44.8853	22.3401	3.16761	15.4896	0.106779	37.0892	0.858861	4.84732	125.366	0.05	0.77345	1.0425	0.05605	0.458368	0.08646	3.1506	0.759828	0.025	0.126166	0.105172	75.903	5.23131	3.0753
1	1	1101087	1	2	160	65	11.6397	1.64993	0.584074	0.137413	0.034198	0.007461	0.029066	0.006346	0	0.056234	2.90497	0.17451	0.257727	82.7868	0.044625	0.269126	0.379518	0.014836	10.2732	0.270925	44.8853	22.3401	3.16761	15.4896	0.106779	37.0892	0.858861	4.84732	125.366	0.05	0.77345	1.0425	0.05605	0.458368	0.08646	3.1506	0.759828	0.025	0.126166	0.105172	75.903	5.23131	3.0753
1	1	1111014	1	2	153	48	10.8259	1.40138	0.496087	0.20943	0.009845	0.006265	0.031324	0.003852	0	0.138263	1.96076	0.194216	0.1347	58.0447	0.068385	0.368461	1.10564	0.041736	34.943	0.270925	44.8853	22.3401	3.16761	15.4896	0.106779	37.0892	0.858861	4.84732	125.366	0.05	1.0307	2.11583	0.031596	0.940361	0.07966	2.10566	1.1213	0.025	0.587229	0.105172	75.903	5.23131	3.0753
1	1	1121006	1	1	175	80	19.2845	1.91159	0.766547	0.175292	0.053807	0.011957	0.013125	0.002755	0	0.266702	3.42279	0.215843	0.27305	120.76	0.030622	0.211107	0.555596	0.017161	19.273	0.270925	44.8853	22.3401	3.16761	15.4896	0.106779	37.0892	0.858861	4.84732	125.366	0.05	1.04081	1.87318	0.031742	0.083676	0.125267	3.11973	0.934643	0.025	0.168781	0.105172	75.903	5.23131	3.0753
1	1	1121066	1	2	160	68	11.8462	1.68377	0.596054	0.145123	0.01711	0.011977	0.018015	0.002717	0	0.266702	3.42279	0.215843	0.27305	120.76	0.030622	0.211107	0.555596	0.017161	19.273	0.270925	44.8853	22.3401	3.16761	15.4896	0.106779	37.0892	0.858861	4.84732	125.366	0.05	1.04081	1.87318	0.031742	0.083676	0.125267	3.11973	0.934643	0.025	0.168781	0.105172	75.903	5.23131	3.0753
1	1	1121042	1	1	178	70	17.0416	1.81856	0.729242	0.186574	0.038764	0.018114	0.013929	0.003031	0	0.266702	3.42279	0.215843	0.27305	120.76	0.030622	0.211107	0.555596	0.017161	19.273	0.270925	44.8853	22.3401	3.16761	15.4896	0.106779	37.0892	0.858861	4.84732	125.366	0.05	0.925529	1.87454	0.039257	0.48194	0.096615	2.71799	0.915508	0.025	0.300755	0.105172	75.903	5.23131	3.0753
1	1	1101079	1	2	163	61	11.3643	1.62141	0.573978	0.108675	0.073744	0.003881	0.045125	0.005316	0	0.056234	2.90497	0.17451	0.257727	82.7868	0.044625	0.269126	0.379518	0.014836	10.2732	0.270925	44.8853	22.3401	3.16761	15.4896	0.106779	37.0892	0.858861	4.84732	125.366	0.05	0.550476	1.0425	0.025	0.045	0.296328	3.1506	0.5	0.025	0.045	0.105172	75.903	5.23131	3.0753
1	1	1121100	1	2	165	50	10.6069	1.49351	0.528703	0.162198	0.035356	0.014585	0.022857	0.011575	0	0.266702	3.42279	0.215843	0.27305	120.76	0.030622	0.211107	0.555596	0.017161	19.273	0.270925	44.8853	22.3401	3.16761	15.4896	0.106779	37.0892	0.858861	4.84732	125.366	0.05	1.04081	1.87318	0.031742	0.083676	0.125267	3.11973	0.934643	0.025	0.168781	0.105172	75.903	5.23131	3.0753
1	1	1101114	1	1	180	65	16.4584	1.77074	0.710068	0.219043	0.021101	0.013062	0.013654	0.007151	0	0.056234	2.90497	0.17451	0.257727	82.7868	0.044625	0.269126	0.379518	0.014836	10.2732	0.270925	44.8853	22.3401	3.16761	15.4896	0.106779	37.0892	0.858861	4.84732	125.366	0.05	0.77345	1.0425	0.05605	0.458368	0.08646	3.1506	0.759828	0.025	0.126166	0.105172	75.903	5.23131	3.0753
1	1	1121068	1	1	170	70	17.0416	1.76907	0.709397	0.203528	0.023186	0.016737	0.022041	0.002527	0	0.266702	3.42279	0.215843	0.27305	120.76	0.030622	0.211107	0.555596	0.017161	19.273	0.270925	44.8853	22.3401	3.16761	15.4896	0.106779	37.0892	0.858861	4.84732	125.366	0.05	0.690128	1.42	0.025	0.045	0.154393	2.71799	0.5	0.025	0.430939	0.105172	75.903	5.23131	3.0753
1	1	1111112	1	2	156	50	11.0938	1.44408	0.511206	0.195682	0.01849	0.007704	0.008286	0.003209	0	0.138263	1.96076	0.194216	0.1347	58.0447	0.068385	0.368461	1.10564	0.041736	34.943	0.270925	44.8853	22.3401	3.16761	15.4896	0.106779	37.0892	0.858861	4.84732	125.366	0.05	1.0307	2.11583	0.031596	0.940361	0.07966	2.10566	1.1213	0.025	0.587229	0.105172	75.903	5.23131	3.0753
1	1	1101120	1	2	161	55	10.9512	1.53617	0.543805	0.161779	0.033185	0.004148	0.041455	0.003414	0	0.056234	2.90497	0.17451	0.257727	82.7868	0.044625	0.269126	0.379518	0.014836	10.2732	0.270925	44.8853	22.3401	3.16761	15.4896	0.106779	37.0892	0.858861	4.84732	125.366	0.05	0.77345	1.0425	0.05605	0.458368	0.08646	3.1506	0.759828	0.025	0.126166	0.105172	75.903	5.23131	3.0753
1	1	1101009	1	1	175	85	18.7912	1.96446	0.787747	0.185214	0.034872	0.008553	0.016471	0.004365	0	0.056234	2.90497	0.17451	0.257727	82.7868	0.044625	0.269126	0.379518	0.014836	10.2732	0.270925	44.8853	22.3401	3.16761	15.4896	0.106779	37.0892	0.858861	4.84732	125.366	0.05	0.77345	1.0425	0.05605	0.458368	0.08646	3.1506	0.759828	0.025	0.126166	0.105172	75.903	5.23131	3.0753
1	1	1101032	1	1	175	73	17.3915	1.83442	0.735603	0.177971	0.045379	0.01489	0.025484	0.004502	0	0.056234	2.90497	0.17451	0.257727	82.7868	0.044625	0.269126	0.379518	0.014836	10.2732	0.270925	44.8853	22.3401	3.16761	15.4896	0.106779	37.0892	0.858861	4.84732	125.366	0.05	0.77345	1.0425	0.05605	0.458368	0.08646	3.1506	0.759828	0.025	0.126166	0.105172	75.903	5.23131	3.0753
1	1	1111110	1	2	164	55	11.6813	1.55328	0.549862	0.187313	0.017699	0.007375	0.013506	0.00608	0	0.138263	1.96076	0.194216	0.1347	58.0447	0.068385	0.368461	1.10564	0.041736	34.943	0.270925	44.8853	22.3401	3.16761	15.4896	0.106779	37.0892	0.858861	4.84732	125.366	0.05	1.0307	2.11583	0.031596	0.940361	0.07966	2.10566	1.1213	0.025	0.587229	0.105172	75.903	5.23131	3.0753
1	1	1121084	1	2	165	60	11.2955	1.62121	0.573909	0.150382	0.025773	0.012102	0.019048	0.003828	0	0.266702	3.42279	0.215843	0.27305	120.76	0.030622	0.211107	0.555596	0.017161	19.273	0.270925	44.8853	22.3401	3.16761	15.4896	0.106779	37.0892	0.858861	4.84732	125.366	0.05	1.04081	1.87318	0.031742	0.083676	0.125267	3.11973	0.934643	0.025	0.168781	0.105172	75.903	5.23131	3.0753
1	1	1121007	1	1	178	80	19.2845	1.93118	0.774405	0.162306	0.060264	0.018486	0.016071	0.00342	0	0.266702	3.42279	0.215843	0.27305	120.76	0.030622	0.211107	0.555596	0.017161	19.273	0.270925	44.8853	22.3401	3.16761	15.4896	0.106779	37.0892	0.858861	4.84732	125.366	0.05	1.04081	1.87318	0.031742	0.083676	0.125267	3.11973	0.934643	0.025	0.168781	0.105172	75.903	5.23131	3.0753
1	1	1101925	1	1	167	75	17.6248	1.80546	0.723991	0.147922	0.084627	0.004896	0.012143	0.005316	0	0.056234	2.90497	0.17451	0.257727	82.7868	0.044625	0.269126	0.379518	0.014836	10.2732	0.270925	44.8853	22.3401	3.16761	15.4896	0.106779	37.0892	0.858861	4.84732	125.366	0.05	0.77345	1.0425	0.05605	0.458368	0.08646	3.1506	0.759828	0.025	0.126166	0.105172	75.903	5.23131	3.0753
1	1	1111107	1	1	173	74	17.5082	1.833	0.735034	0.207491	0.019716	0.009389	0.007143	0.005332	0	0.138263	1.96076	0.194216	0.1347	58.0447	0.068385	0.368461	1.10564	0.041736	34.943	0.270925	44.8853	22.3401	3.16761	15.4896	0.106779	37.0892	0.858861	4.84732	125.366	0.05	1.0307	2.11583	0.031596	0.940361	0.07966	2.10566	1.1213	0.025	0.587229	0.105172	75.903	5.23131	3.0753
1	1	1111098	1	1	172	71	17.1582	1.79293	0.718967	0.213135	0.020139	0.008391	0.009658	0.003718	0	0.138263	1.96076	0.194216	0.1347	58.0447	0.068385	0.368461	1.10564	0.041736	34.943	0.270925	44.8853	22.3401	3.16761	15.4896	0.106779	37.0892	0.858861	4.84732	125.366	0.05	1.0307	2.11583	0.031596	0.940361	0.07966	2.10566	1.1213	0.025	0.587229	0.105172	75.903	5.23131	3.0753
1	1	1111121	1	2	160	52	11.3616	1.49229	0.528272	0.189663	0.018208	0.010621	0.010165	0.006178	0	0.049924	3.39346	0.304419	0.240502	55.9292	0.074125	0.540053	0.253794	0.035755	29.0021	0.169833	28.405	34.6895	2.20931	12.1161	0.036397	10.7058	0.190792	1.17308	48.6957	0.05	1.0307	2.11583	0.031596	0.940361	0.07966	1.07861	1.0614	0.025	0.388302	0.105172	75.903	5.23131	3.0753
1	1	1111109	1	2	154	50	11.0938	1.43295	0.507263	0.195682	0.01849	0.007704	0.013714	0.004378	0	0.138263	1.96076	0.194216	0.1347	58.0447	0.068385	0.368461	1.10564	0.041736	34.943	0.270925	44.8853	22.3401	3.16761	15.4896	0.106779	37.0892	0.858861	4.84732	125.366	0.05	1.0307	2.11583	0.031596	0.940361	0.07966	2.10566	1.1213	0.025	0.587229	0.105172	75.903	5.23131	3.0753
1	1	1101083	1	2	160	50	10.6069	1.46619	0.519031	0.180465	0.028727	0.002946	0.0178	0.004154	0	0.056234	2.90497	0.17451	0.257727	82.7868	0.044625	0.269126	0.379518	0.014836	10.2732	0.270925	44.8853	22.3401	3.16761	15.4896	0.106779	37.0892	0.858861	4.84732	125.366	0.05	0.387336	0.5	0.025	0.045	0.05	3.52069	0.5	0.025	0.125167	0.105172	75.903	5.23131	3.0753
1	1	1121085	1	1	178	85	18.7912	1.98459	0.795822	0.17041	0.036845	0.013817	0.018151	0.00467	0	0.266702	3.42279	0.215843	0.27305	120.76	0.030622	0.211107	0.555596	0.017161	19.273	0.270925	44.8853	22.3401	3.16761	15.4896	0.106779	37.0892	0.858861	4.84732	125.366	0.05	1.04081	1.87318	0.031742	0.083676	0.125267	3.11973	0.934643	0.025	0.168781	0.105172	75.903	5.23131	3.0753
1	1	1111119	1	2	170	61	11.3643	1.66283	0.588643	0.161719	0.015525	0.009056	0.012646	0.007572	0	0.138263	1.96076	0.194216	0.1347	58.0447	0.068385	0.368461	1.10564	0.041736	34.943	0.270925	44.8853	22.3401	3.16761	15.4896	0.106779	37.0892	0.858861	4.84732	125.366	0.05	0.925529	1.87454	0.039257	0.48194	0.096615	2.71799	0.915508	0.025	0.300755	0.105172	75.903	5.23131	3.0753
1	1	1121058	1	1	175	65	16.9881	1.74107	0.698167	0.205351	0.044337	0.011927	0.018462	0.002307	0	0.266702	3.42279	0.215843	0.27305	120.76	0.030622	0.211107	0.555596	0.017161	19.273	0.270925	44.8853	22.3401	3.16761	15.4896	0.106779	37.0892	0.858861	4.84732	125.366	0.05	1.04081	1.87318	0.031742	0.083676	0.125267	3.11973	0.934643	0.025	0.168781	0.105172	75.903	5.23131	3.0753
1	1	1101038	1	2	168	58	12.1651	1.61402	0.571364	0.184046	0.019039	0.006659	0.025488	0.003788	0	0.056234	2.90497	0.17451	0.257727	82.7868	0.044625	0.269126	0.379518	0.014836	10.2732	0.270925	44.8853	22.3401	3.16761	15.4896	0.106779	37.0892	0.858861	4.84732	125.366	0.05	0.77345	1.0425	0.05605	0.458368	0.08646	3.1506	0.759828	0.025	0.126166	0.105172	75.903	5.23131	3.0753
1	1	1121088	1	2	165	55	10.9512	1.55896	0.551872	0.152238	0.033185	0.013689	0.020779	0.006102	0	0.266702	3.42279	0.215843	0.27305	120.76	0.030622	0.211107	0.555596	0.017161	19.273	0.270925	44.8853	22.3401	3.16761	15.4896	0.106779	37.0892	0.858861	4.84732	125.366	0.05	1.04081	1.87318	0.031742	0.083676	0.125267	3.11973	0.934643	0.025	0.168781	0.105172	75.903	5.23131	3.0753
1	1	1121064	1	1	175	82	18.4413	1.93295	0.775112	0.150197	0.060239	0.014457	0.018815	0.006875	0	0.266702	3.42279	0.215843	0.27305	120.76	0.030622	0.211107	0.555596	0.017161	19.273	0.270925	44.8853	22.3401	3.16761	15.4896	0.106779	37.0892	0.858861	4.84732	125.366	0.05	1.04081	1.87318	0.031742	0.083676	0.125267	3.11973	0.934643	0.025	0.168781	0.105172	75.903	5.23131	3.0753
1	1	1121028	1	1	175	70	17.0416	1.80011	0.721843	0.198649	0.027895	0.016906	0.014643	0.003054	0	0.266702	3.42279	0.215843	0.27305	120.76	0.030622	0.211107	0.555596	0.017161	19.273	0.270925	44.8853	22.3401	3.16761	15.4896	0.106779	37.0892	0.858861	4.84732	125.366	0.05	0.690128	1.42	0.025	0.045	0.154393	2.71799	0.5	0.025	0.430939	0.105172	75.903	5.23131	3.0753
1	1	1111116	1	2	162	58	11.9016	1.57918	0.559031	0.180975	0.0171	0.007125	0.019458	0.00416	0	0.138263	1.96076	0.194216	0.1347	58.0447	0.068385	0.368461	1.10564	0.041736	34.943	0.270925	44.8853	22.3401	3.16761	15.4896	0.106779	37.0892	0.858861	4.84732	125.366	0.05	1.0307	2.11583	0.031596	0.940361	0.07966	2.10566	1.1213	0.025	0.587229	0.105172	75.903	5.23131	3.0753
1	1	1121087	1	1	175	65	16.4584	1.74107	0.698167	0.172497	0.063301	0.017408	0.021538	0.005618	0	0.266702	3.42279	0.215843	0.27305	120.76	0.030622	0.211107	0.555596	0.017161	19.273	0.270925	44.8853	22.3401	3.16761	15.4896	0.106779	37.0892	0.858861	4.84732	125.366	0.05	1.04081	1.87318	0.031742	0.083676	0.125267	3.11973	0.934643	0.025	0.168781	0.105172	75.903	5.23131	3.0753
1	1	1101115	1	2	162	60	11.2955	1.60346	0.567625	0.149037	0.03922	0.003922	0.005	0.00605	0	0.056234	2.90497	0.17451	0.257727	82.7868	0.044625	0.269126	0.379518	0.014836	10.2732	0.270925	44.8853	22.3401	3.16761	15.4896	0.106779	37.0892	0.858861	4.84732	125.366	0.05	0.77345	1.0425	0.05605	0.458368	0.08646	3.1506	0.759828	0.025	0.126166	0.105172	75.903	5.23131	3.0753
1	1	1101040	1	2	155	50	11.0938	1.43852	0.509237	0.198103	0.023772	0.004622	0.018	0.002637	0	0.056234	2.90497	0.17451	0.257727	82.7868	0.044625	0.269126	0.379518	0.014836	10.2732	0.270925	44.8853	22.3401	3.16761	15.4896	0.106779	37.0892	0.858861	4.84732	125.366	0.05	0.77345	1.0425	0.05605	0.458368	0.08646	3.1506	0.759828	0.025	0.126166	0.105172	75.903	5.23131	3.0753
1	1	1111003	1	2	160	52	10.7447	1.49229	0.528272	0.187564	0.014759	0.004305	0.027335	0.005859	0	0.080022	0.342624	0.499863	0.008235	1.88498	0.099579	0.459174	3.08091	0.034673	48.028	0.270925	44.8853	22.3401	3.16761	15.4896	0.106779	37.0892	0.858861	4.84732	125.366	0.05	1.46583	2.8	0.025	0.174955	0.05	0.859103	1.14157	0.025	0.099892	0.105172	75.903	5.23131	3.0753
1	1	1101057	1	1	168	70	17.0416	1.75655	0.704377	0.193457	0.034779	0.015216	0.014107	0.002718	0	0.056234	2.90497	0.17451	0.257727	82.7868	0.044625	0.269126	0.379518	0.014836	10.2732	0.270925	44.8853	22.3401	3.16761	15.4896	0.106779	37.0892	0.858861	4.84732	125.366	0.05	0.77345	1.0425	0.05605	0.458368	0.08646	3.1506	0.759828	0.025	0.126166	0.105172	75.903	5.23131	3.0753
1	1	1101094	1	1	168	80	18.208	1.86534	0.748	0.218794	0.008806	0.004742	0.015438	0.00706	0	0.056234	2.90497	0.17451	0.257727	82.7868	0.044625	0.269126	0.379518	0.014836	10.2732	0.270925	44.8853	22.3401	3.16761	15.4896	0.106779	37.0892	0.858861	4.84732	125.366	0.05	0.77345	1.0425	0.05605	0.458368	0.08646	3.1506	0.759828	0.025	0.126166	0.105172	75.903	5.23131	3.0753
1	1	1101015	1	1	172	80	19.2845	1.89186	0.758636	0.22312	0.012914	0.005022	0.009598	0.003219	0	0.056234	2.90497	0.17451	0.257727	82.7868	0.044625	0.269126	0.379518	0.014836	10.2732	0.270925	44.8853	22.3401	3.16761	15.4896	0.106779	37.0892	0.858861	4.84732	125.366	0.05	0.77345	1.0425	0.05605	0.458368	0.08646	3.1506	0.759828	0.025	0.126166	0.105172	75.903	5.23131	3.0753
1	1	1101051	1	1	172	75	17.6248	1.8377	0.73692	0.209819	0.025178	0.004896	0.016468	0.002654	0	0.056234	2.90497	0.17451	0.257727	82.7868	0.044625	0.269126	0.379518	0.014836	10.2732	0.270925	44.8853	22.3401	3.16761	15.4896	0.106779	37.0892	0.858861	4.84732	125.366	0.05	0.77345	1.0425	0.05605	0.458368	0.08646	3.1506	0.759828	0.025	0.126166	0.105172	75.903	5.23131	3.0753
1	1	1121098	1	2	168	60	11.2955	1.63883	0.580147	0.143939	0.031376	0.012943	0.021905	0.005728	0	0.266702	3.42279	0.215843	0.27305	120.76	0.030622	0.211107	0.555596	0.017161	19.273	0.270925	44.8853	22.3401	3.16761	15.4896	0.106779	37.0892	0.858861	4.84732	125.366	0.05	0.690128	1.42	0.025	0.045	0.154393	2.71799	0.5	0.025	0.430939	0.105172	75.903	5.23131	3.0753
1	1	1121105	1	2	165	70	11.984	1.73766	0.615133	0.129877	0.028533	0.012789	0.016327	0.006499	0	0.266702	3.42279	0.215843	0.27305	120.76	0.030622	0.211107	0.555596	0.017161	19.273	0.270925	44.8853	22.3401	3.16761	15.4896	0.106779	37.0892	0.858861	4.84732	125.366	0.05	1.04081	1.87318	0.031742	0.083676	0.125267	3.11973	0.934643	0.025	0.168781	0.105172	75.903	5.23131	3.0753
1	1	1111094	1	1	174	71	17.1582	1.80541	0.723971	0.231596	0.005035	0.005035	0.014462	0.005474	0	0.138263	1.96076	0.194216	0.1347	58.0447	0.068385	0.368461	1.10564	0.041736	34.943	0.270925	44.8853	22.3401	3.16761	15.4896	0.106779	37.0892	0.858861	4.84732	125.366	0.05	1.0307	2.11583	0.031596	0.940361	0.07966	2.10566	1.1213	0.025	0.587229	0.105172	75.903	5.23131	3.0753
1	1	1111105	1	1	178	63	19.4623	1.73435	0.714552	0.283181	0.025744	0.004291	0.008163	0.004053	0	0.138263	1.96076	0.194216	0.1347	58.0447	0.068385	0.368461	1.10564	0.041736	34.943	0.270925	44.8853	22.3401	3.16761	15.4896	0.106779	37.0892	0.858861	4.84732	125.366	0.05	1.0307	2.11583	0.031596	0.940361	0.07966	2.10566	1.1213	0.025	0.587229	0.105172	75.903	5.23131	3.0753
1	1	1111114	1	2	164	59.1	11.9824	1.60436	0.567944	0.181628	0.016896	0.004224	0.014987	0.004147	0	0.138263	1.96076	0.194216	0.1347	58.0447	0.068385	0.368461	1.10564	0.041736	34.943	0.270925	44.8853	22.3401	3.16761	15.4896	0.106779	37.0892	0.858861	4.84732	125.366	0.05	0.925529	1.87454	0.039257	0.48194	0.096615	2.71799	0.915508	0.025	0.300755	0.105172	75.903	5.23131	3.0753
1	1	1121027	1	2	160	53	10.8135	1.50514	0.53282	0.157069	0.030969	0.01599	0.056065	0.006114	0	0.266702	3.42279	0.215843	0.27305	120.76	0.030622	0.211107	0.555596	0.017161	19.273	0.270925	44.8853	22.3401	3.16761	15.4896	0.106779	37.0892	0.858861	4.84732	125.366	0.05	1.04081	1.87318	0.031742	0.083676	0.125267	3.11973	0.934643	0.025	0.168781	0.105172	75.903	5.23131	3.0753
1	1	1121117	1	2	165	55	10.9512	1.55896	0.551872	0.141038	0.033185	0.024889	0.045455	0.002834	0	0.266702	3.42279	0.215843	0.27305	120.76	0.030622	0.211107	0.555596	0.017161	19.273	0.270925	44.8853	22.3401	3.16761	15.4896	0.106779	37.0892	0.858861	4.84732	125.366	0.05	0.690128	1.42	0.025	0.045	0.154393	2.71799	0.5	0.025	0.430939	0.105172	75.903	5.23131	3.0753
1	1	1121097	1	2	160	60	11.2955	1.59155	0.56341	0.143939	0.031376	0.012943	0.021905	0.00501	0	0.266702	3.42279	0.215843	0.27305	120.76	0.030622	0.211107	0.555596	0.017161	19.273	0.270925	44.8853	22.3401	3.16761	15.4896	0.106779	37.0892	0.858861	4.84732	125.366	0.05	1.04081	1.87318	0.031742	0.083676	0.125267	3.11973	0.934643	0.025	0.168781	0.105172	75.903	5.23131	3.0753
1	1	1121070	1	2	168	60	12.433	1.63883	0.580147	0.167068	0.025902	0.014246	0.019524	0.003016	0	0.266702	3.42279	0.215843	0.27305	120.76	0.030622	0.211107	0.555596	0.017161	19.273	0.270925	44.8853	22.3401	3.16761	15.4896	0.106779	37.0892	0.858861	4.84732	125.366	0.05	1.04081	1.87318	0.031742	0.083676	0.125267	3.11973	0.934643	0.025	0.168781	0.105172	75.903	5.23131	3.0753
1	1	1121054	1	1	175	75	17.6248	1.85687	0.744605	0.186739	0.032172	0.016086	0.018667	0.003026	0	0.266702	3.42279	0.215843	0.27305	120.76	0.030622	0.211107	0.555596	0.017161	19.273	0.270925	44.8853	22.3401	3.16761	15.4896	0.106779	37.0892	0.858861	4.84732	125.366	0.05	1.04081	1.87318	0.031742	0.083676	0.125267	3.11973	0.934643	0.025	0.168781	0.105172	75.903	5.23131	3.0753
1	1	1121107	1	2	165	65	12.4157	1.68067	0.594957	0.146043	0.031835	0.013132	0.017582	0.001652	0	0.266702	3.42279	0.215843	0.27305	120.76	0.030622	0.211107	0.555596	0.017161	19.273	0.270925	44.8853	22.3401	3.16761	15.4896	0.106779	37.0892	0.858861	4.84732	125.366	0.05	1.04081	1.87318	0.031742	0.083676	0.125267	3.11973	0.934643	0.025	0.168781	0.105172	75.903	5.23131	3.0753
1	1	1121047	1	1	180	75	18.519	1.88852	0.757298	0.22763	0.018005	0.005144	0.018667	0.006452	0	0.266702	3.42279	0.215843	0.27305	120.76	0.030622	0.211107	0.555596	0.017161	19.273	0.270925	44.8853	22.3401	3.16761	15.4896	0.106779	37.0892	0.858861	4.84732	125.366	0.05	0.925529	1.87454	0.039257	0.48194	0.096615	2.71799	0.915508	0.025	0.300755	0.105172	75.903	5.23131	3.0753
1	1	1121022	1	2	160	48	10.8259	1.4395	0.509583	0.178329	0.036583	0.013201	0.021354	0.005748	0	0.266702	3.42279	0.215843	0.27305	120.76	0.030622	0.211107	0.555596	0.017161	19.273	0.270925	44.8853	22.3401	3.16761	15.4896	0.106779	37.0892	0.858861	4.84732	125.366	0.05	0.690128	1.42	0.025	0.045	0.154393	2.71799	0.5	0.025	0.430939	0.105172	75.903	5.23131	3.0753
1	1	1121033	1	1	177	70	17.0416	1.81242	0.726781	0.172445	0.046372	0.024635	0.013929	0.004243	0	0.266702	3.42279	0.215843	0.27305	120.76	0.030622	0.211107	0.555596	0.017161	19.273	0.270925	44.8853	22.3401	3.16761	15.4896	0.106779	37.0892	0.858861	4.84732	125.366	0.05	0.925529	1.87454	0.039257	0.48194	0.096615	2.71799	0.915508	0.025	0.300755	0.105172	75.903	5.23131	3.0753
1	1	1101019	1	2	160	52	10.7447	1.49229	0.528272	0.183874	0.011069	0.011684	0.032692	0.003468	0	0.093438	6.17846	0.13455	0.56843	202.316	0.073058	0.327427	0.75224	0.003777	6.60917	0.270925	44.8853	22.3401	3.16761	15.4896	0.106779	37.0892	0.858861	4.84732	125.366	0.05	0.979922	1.0425	0.025	0.121481	0.05	0.289493	1.06346	0.025	0.731605	0.105172	75.903	5.23131	3.0753
1	1	1111100	1	1	170	70	17.0416	1.76907	0.709397	0.21302	0.020288	0.010144	0.014668	0.003721	0	0.138263	1.96076	0.194216	0.1347	58.0447	0.068385	0.368461	1.10564	0.041736	34.943	0.270925	44.8853	22.3401	3.16761	15.4896	0.106779	37.0892	0.858861	4.84732	125.366	0.05	1.0307	2.11583	0.031596	0.940361	0.07966	2.10566	1.1213	0.025	0.587229	0.105172	75.903	5.23131	3.0753
1	1	1101077	1	2	165	50	10.6069	1.49351	0.528703	0.122801	0.083446	0.005893	0.0314	0.006016	0	0.056234	2.90497	0.17451	0.257727	82.7868	0.044625	0.269126	0.379518	0.014836	10.2732	0.270925	44.8853	22.3401	3.16761	15.4896	0.106779	37.0892	0.858861	4.84732	125.366	0.05	0.77345	1.0425	0.05605	0.458368	0.08646	3.1506	0.759828	0.025	0.126166	0.105172	75.903	5.23131	3.0753
1	1	1101001	1	1	168	70	17.0416	1.75655	0.704377	0.195872	0.035503	0.012076	0.02	0.003659	0	0.056234	2.90497	0.17451	0.257727	82.7868	0.044625	0.269126	0.379518	0.014836	10.2732	0.270925	44.8853	22.3401	3.16761	15.4896	0.106779	37.0892	0.858861	4.84732	125.366	0.05	0.77345	1.0425	0.05605	0.458368	0.08646	3.1506	0.759828	0.025	0.126166	0.105172	75.903	5.23131	3.0753
1	1	1121011	1	2	169	65	11.6397	1.705	0.60357	0.147806	0.019186	0.01208	0.018846	0.006958	0	0.266702	3.42279	0.215843	0.27305	120.76	0.030622	0.211107	0.555596	0.017161	19.273	0.270925	44.8853	22.3401	3.16761	15.4896	0.106779	37.0892	0.858861	4.84732	125.366	0.05	0.690128	1.42	0.025	0.045	0.154393	2.71799	0.5	0.025	0.430939	0.105172	75.903	5.23131	3.0753
1	1	1111011	1	2	160	60	11.2955	1.59155	0.56341	0.183028	0.003922	0.001307	0.014107	0.002837	0	0.030405	1.39421	0.036032	0.099493	46.7336	0.005437	0.035626	0.150509	0.004507	3.41672	0.270925	44.8853	22.3401	3.16761	15.4896	0.106779	37.0892	0.858861	4.84732	125.366	0.05	1.6629	2.11583	0.025	0.43225	0.05	2.98634	1.31184	0.025	4.3109	0.105172	75.903	5.23131	3.0753
1	1	1121080	1	2	165	70	11.984	1.73766	0.615133	0.13166	0.028533	0.011006	0.016327	0.004689	0	0.266702	3.42279	0.215843	0.27305	120.76	0.030622	0.211107	0.555596	0.017161	19.273	0.270925	44.8853	22.3401	3.16761	15.4896	0.106779	37.0892	0.858861	4.84732	125.366	0.05	1.04081	1.87318	0.031742	0.083676	0.125267	3.11973	0.934643	0.025	0.168781	0.105172	75.903	5.23131	3.0753
1	1	1121029	1	2	165	60	11.2955	1.62121	0.573909	0.137458	0.028575	0.022225	0.038333	0.003378	0	0.266702	3.42279	0.215843	0.27305	120.76	0.030622	0.211107	0.555596	0.017161	19.273	0.270925	44.8853	22.3401	3.16761	15.4896	0.106779	37.0892	0.858861	4.84732	125.366	0.05	0.925529	1.87454	0.039257	0.48194	0.096615	2.71799	0.915508	0.025	0.300755	0.105172	75.903	5.23131	3.0753
1	1	1121060	1	1	165	55	15.292	1.55896	0.625143	0.194391	0.057924	0.02841	0.017727	0.002362	0	0.266702	3.42279	0.215843	0.27305	120.76	0.030622	0.211107	0.555596	0.017161	19.273	0.270925	44.8853	22.3401	3.16761	15.4896	0.106779	37.0892	0.858861	4.84732	125.366	0.05	1.04081	1.87318	0.031742	0.083676	0.125267	3.11973	0.934643	0.025	0.168781	0.105172	75.903	5.23131	3.0753
1	1	1121051	1	1	175	70	17.0416	1.80011	0.721843	0.149259	0.08115	0.013042	0.011429	0.006233	0	0.137542	3.1022	0.253241	1.35531	75.9074	0.055499	0.407911	0.694504	0.032703	26.2775	0.270925	44.8853	22.3401	3.16761	15.4896	0.106779	37.0892	0.858861	4.84732	125.366	0.05	1.04081	1.87318	0.031742	0.083676	0.125267	3.11973	0.934643	0.025	0.168781	0.105172	75.903	5.23131	3.0753
1	1	1121075	1	1	175	70	17.7536	1.80011	0.721843	0.17278	0.063406	0.017437	0.018367	0.003929	0	0.266702	3.42279	0.215843	0.27305	120.76	0.030622	0.211107	0.555596	0.017161	19.273	0.270925	44.8853	22.3401	3.16761	15.4896	0.106779	37.0892	0.858861	4.84732	125.366	0.05	1.04081	1.87318	0.031742	0.083676	0.125267	3.11973	0.934643	0.025	0.168781	0.105172	75.903	5.23131	3.0753
1	1	1121072	1	2	160	55	11.6813	1.53044	0.541776	0.171932	0.029077	0.014602	0.026883	0.004406	0	0.266702	3.42279	0.215843	0.27305	120.76	0.030622	0.211107	0.555596	0.017161	19.273	0.270925	44.8853	22.3401	3.16761	15.4896	0.106779	37.0892	0.858861	4.84732	125.366	0.05	0.690128	1.42	0.025	0.045	0.154393	2.71799	0.5	0.025	0.430939	0.105172	75.903	5.23131	3.0753
1	1	1121089	1	2	160	50	10.6069	1.46619	0.519031	0.136943	0.060611	0.014585	0.022857	0.006801	0	0.266702	3.42279	0.215843	0.27305	120.76	0.030622	0.211107	0.555596	0.017161	19.273	0.270925	44.8853	22.3401	3.16761	15.4896	0.106779	37.0892	0.858861	4.84732	125.366	0.05	1.04081	1.87318	0.031742	0.083676	0.125267	3.11973	0.934643	0.025	0.168781	0.105172	75.903	5.23131	3.0753
1	1	1121052	1	2	161	60	11.2955	1.59752	0.56552	0.150998	0.029415	0.007844	0.031488	0.002995	0	0.266702	3.42279	0.215843	0.27305	120.76	0.030622	0.211107	0.555596	0.017161	19.273	0.270925	44.8853	22.3401	3.16761	15.4896	0.106779	37.0892	0.858861	4.84732	125.366	0.05	1.04081	1.87318	0.031742	0.083676	0.125267	3.11973	0.934643	0.025	0.168781	0.105172	75.903	5.23131	3.0753
1	1	1101020	1	2	160	70	11.984	1.70588	0.60388	0.157272	0.009171	0.004756	0.0075	0.006854	0	0.056234	2.90497	0.17451	0.257727	82.7868	0.044625	0.269126	0.379518	0.014836	10.2732	0.270925	44.8853	22.3401	3.16761	15.4896	0.106779	37.0892	0.858861	4.84732	125.366	0.05	0.764511	1.0425	0.025	0.090508	0.05	3.28948	1.08789	0.025	0.045	0.105172	75.903	5.23131	3.0753
1	1	1101002	1	1	168	70	17.0416	1.75655	0.704377	0.19083	0.046372	0.008332	0.028571	0.003206	0	0.056234	2.90497	0.17451	0.257727	82.7868	0.044625	0.269126	0.379518	0.014836	10.2732	0.270925	44.8853	22.3401	3.16761	15.4896	0.106779	37.0892	0.858861	4.84732	125.366	0.05	0.77345	1.0425	0.05605	0.458368	0.08646	3.1506	0.759828	0.025	0.126166	0.105172	75.903	5.23131	3.0753
1	1	1111097	1	1	176	76	18.6721	1.87437	0.751622	0.214975	0.020474	0.010237	0.01351	0.005172	0	0.138263	1.96076	0.194216	0.1347	58.0447	0.068385	0.368461	1.10564	0.041736	34.943	0.270925	44.8853	22.3401	3.16761	15.4896	0.106779	37.0892	0.858861	4.84732	125.366	0.05	1.0307	2.11583	0.031596	0.940361	0.07966	2.10566	1.1213	0.025	0.587229	0.105172	75.903	5.23131	3.0753
1	1	1121053	1	2	160	60	11.2955	1.59155	0.56341	0.152959	0.026053	0.011766	0.021667	0.00641	0	0.266702	3.42279	0.215843	0.27305	120.76	0.030622	0.211107	0.555596	0.017161	19.273	0.270925	44.8853	22.3401	3.16761	15.4896	0.106779	37.0892	0.858861	4.84732	125.366	0.05	1.04081	1.87318	0.031742	0.083676	0.125267	3.11973	0.934643	0.025	0.168781	0.105172	75.903	5.23131	3.0753
1	1	1101030	1	2	160	63	11.502	1.62688	0.575917	0.150621	0.030429	0.001521	0.046033	0.003856	0	0.056234	2.90497	0.17451	0.257727	82.7868	0.044625	0.269126	0.379518	0.014836	10.2732	0.270925	44.8853	22.3401	3.16761	15.4896	0.106779	37.0892	0.858861	4.84732	125.366	0.05	0.77345	1.0425	0.05605	0.458368	0.08646	3.1506	0.759828	0.025	0.126166	0.105172	75.903	5.23131	3.0753
1	1	1101116	1	2	160	49	10.5381	1.45292	0.514333	0.186795	0.017922	0.010347	0.006837	0.006507	0	0.056234	2.90497	0.17451	0.257727	82.7868	0.044625	0.269126	0.379518	0.014836	10.2732	0.270925	44.8853	22.3401	3.16761	15.4896	0.106779	37.0892	0.858861	4.84732	125.366	0.05	0.77345	1.0425	0.05605	0.458368	0.08646	3.1506	0.759828	0.025	0.126166	0.105172	75.903	5.23131	3.0753
1	1	1121076	1	1	175	75	17.6248	1.85687	0.744605	0.181144	0.039166	0.014687	0.017143	0.002751	0	0.266702	3.42279	0.215843	0.27305	120.76	0.030622	0.211107	0.555596	0.017161	19.273	0.270925	44.8853	22.3401	3.16761	15.4896	0.106779	37.0892	0.858861	4.84732	125.366	0.05	1.04081	1.87318	0.031742	0.083676	0.125267	3.11973	0.934643	0.025	0.168781	0.105172	75.903	5.23131	3.0753
1	1	1101036	1	2	155	55	11.7634	1.50156	0.531553	0.145557	0.059411	0.008912	0.046151	0.006067	0	0.056234	2.90497	0.17451	0.257727	82.7868	0.044625	0.269126	0.379518	0.014836	10.2732	0.270925	44.8853	22.3401	3.16761	15.4896	0.106779	37.0892	0.858861	4.84732	125.366	0.05	0.77345	1.0425	0.05605	0.458368	0.08646	3.1506	0.759828	0.025	0.126166	0.105172	75.903	5.23131	3.0753
1	1	1111118	1	2	164	63	11.502	1.65117	0.584513	0.15975	0.015214	0.007607	0.007029	0.005642	0	0.138263	1.96076	0.194216	0.1347	58.0447	0.068385	0.368461	1.10564	0.041736	34.943	0.270925	44.8853	22.3401	3.16761	15.4896	0.106779	37.0892	0.858861	4.84732	125.366	0.05	1.0307	2.11583	0.031596	0.940361	0.07966	2.10566	1.1213	0.025	0.587229	0.105172	75.903	5.23131	3.0753
1	1	1111012	1	2	158	58	11.1578	1.55567	0.550708	0.187031	0.004008	0.001336	0.02303	0.005774	0	0.138263	1.96076	0.194216	0.1347	58.0447	0.068385	0.368461	1.10564	0.041736	34.943	0.270925	44.8853	22.3401	3.16761	15.4896	0.106779	37.0892	0.858861	4.84732	125.366	0.05	0.677836	3.45	0.025	0.72078	0.05	6.95887	1.4464	0.025	0.162092	0.105172	75.903	5.23131	3.0753
1	1	1121037	1	2	157	59	11.2266	1.56173	0.55285	0.162438	0.015007	0.012836	0.024576	0.003364	0	0.266702	3.42279	0.215843	0.27305	120.76	0.030622	0.211107	0.555596	0.017161	19.273	0.270925	44.8853	22.3401	3.16761	15.4896	0.106779	37.0892	0.858861	4.84732	125.366	0.05	0.925529	1.87454	0.039257	0.48194	0.096615	2.71799	0.915508	0.025	0.300755	0.105172	75.903	5.23131	3.0753
1	1	1111095	1	1	175	75	17.6248	1.85687	0.744605	0.215414	0.019583	0.004896	0.013881	0.005192	0	0.138263	1.96076	0.194216	0.1347	58.0447	0.068385	0.368461	1.10564	0.041736	34.943	0.270925	44.8853	22.3401	3.16761	15.4896	0.106779	37.0892	0.858861	4.84732	125.366	0.05	1.0307	2.11583	0.031596	0.940361	0.07966	2.10566	1.1213	0.025	0.587229	0.105172	75.903	5.23131	3.0753
1	1	1121009	1	2	160	59	11.2266	1.57956	0.559165	0.137803	0.042474	0.010005	0.029237	0.011601	0	0.266702	3.42279	0.215843	0.27305	120.76	0.030622	0.211107	0.555596	0.017161	19.273	0.270925	44.8853	22.3401	3.16761	15.4896	0.106779	37.0892	0.858861	4.84732	125.366	0.05	1.04081	1.87318	0.031742	0.083676	0.125267	3.11973	0.934643	0.025	0.168781	0.105172	75.903	5.23131	3.0753
1	1	1111111	1	2	160	56	11.02	1.5429	0.546187	0.177655	0.016399	0.002733	0.006888	0.005931	0	0.138263	1.96076	0.194216	0.1347	58.0447	0.068385	0.368461	1.10564	0.041736	34.943	0.270925	44.8853	22.3401	3.16761	15.4896	0.106779	37.0892	0.858861	4.84732	125.366	0.05	1.0307	2.11583	0.031596	0.940361	0.07966	2.10566	1.1213	0.025	0.587229	0.105172	75.903	5.23131	3.0753
1	1	1101056	1	1	175	80	18.208	1.91159	0.766547	0.189667	0.024386	0.014225	0.015422	0.001991	0	0.056234	2.90497	0.17451	0.257727	82.7868	0.044625	0.269126	0.379518	0.014836	10.2732	0.270925	44.8853	22.3401	3.16761	15.4896	0.106779	37.0892	0.858861	4.84732	125.366	0.05	0.77345	1.0425	0.05605	0.458368	0.08646	3.1506	0.759828	0.025	0.126166	0.105172	75.903	5.23131	3.0753
1	1	1111008	1	1	175	73	17.3915	1.83442	0.735603	0.206096	0.028362	0.003782	0.010714	0.000279	0	0.138263	1.96076	0.194216	0.1347	58.0447	0.068385	0.368461	1.10564	0.041736	34.943	0.270925	44.8853	22.3401	3.16761	15.4896	0.106779	37.0892	0.858861	4.84732	125.366	0.05	1.0307	2.11583	0.031596	0.940361	0.07966	2.10566	1.1213	0.025	0.587229	0.105172	75.903	5.23131	3.0753
1	1	1111006	1	1	175	70	17.7536	1.80011	0.721843	0.246578	0.005284	0.001761	0.01048	0.003429	0	0.139662	4.38795	0.035006	0.340722	162.98	0.082384	0.431438	1.58561	0.05769	43.2759	0.270925	44.8853	22.3401	3.16761	15.4896	0.106779	37.0892	0.858861	4.84732	125.366	0.05	0.932061	1.305	0.025	0.045	0.079996	2.2588	1.25614	0.025	0.090866	0.105172	75.903	5.23131	3.0753
1	1	1101055	1	1	180	80	18.208	1.94417	0.779614	0.15783	0.04132	0.02845	0.01125	0.00162	0	0.056234	2.90497	0.17451	0.257727	82.7868	0.044625	0.269126	0.379518	0.014836	10.2732	0.270925	44.8853	22.3401	3.16761	15.4896	0.106779	37.0892	0.858861	4.84732	125.366	0.05	0.77345	1.0425	0.05605	0.458368	0.08646	3.1506	0.759828	0.025	0.126166	0.105172	75.903	5.23131	3.0753
1	1	1121059	1	1	177	65	16.9881	1.75298	0.702944	0.189989	0.057561	0.014779	0.031154	0.002922	0	0.266702	3.42279	0.215843	0.27305	120.76	0.030622	0.211107	0.555596	0.017161	19.273	0.270925	44.8853	22.3401	3.16761	15.4896	0.106779	37.0892	0.858861	4.84732	125.366	0.05	0.690128	1.42	0.025	0.045	0.154393	2.71799	0.5	0.025	0.430939	0.105172	75.903	5.23131	3.0753
1	1	1121112	1	1	170	65	16.4584	1.71105	0.686129	0.189905	0.042201	0.027958	0.029231	0.003875	0	0.266702	3.42279	0.215843	0.27305	120.76	0.030622	0.211107	0.555596	0.017161	19.273	0.270925	44.8853	22.3401	3.16761	15.4896	0.106779	37.0892	0.858861	4.84732	125.366	0.05	0.690128	1.42	0.025	0.045	0.154393	2.71799	0.5	0.025	0.430939	0.105172	75.903	5.23131	3.0753
1	1	1121020	1	2	152	68	11.8462	1.63274	0.577989	0.140768	0.029553	0.004148	0.033824	0.004202	0	0.266702	3.42279	0.215843	0.27305	120.76	0.030622	0.211107	0.555596	0.017161	19.273	0.270925	44.8853	22.3401	3.16761	15.4896	0.106779	37.0892	0.858861	4.84732	125.366	0.05	0.684137	2.3	0.025	0.155927	0.123464	2.71799	1.01624	0.025	0.154705	0.105172	75.903	5.23131	3.0753
1	1	1101034	1	1	175	65	16.9881	1.74107	0.698167	0.228686	0.02178	0.01089	0.018991	0.006324	0	0.137542	3.1022	0.253241	1.35531	75.9074	0.055499	0.407911	0.694504	0.032703	26.2775	0.270925	44.8853	22.3401	3.16761	15.4896	0.106779	37.0892	0.858861	4.84732	125.366	0.05	0.77345	1.0425	0.05605	0.458368	0.08646	3.1506	0.759828	0.025	0.126166	0.105172	75.903	5.23131	3.0753
1	1	1101037	1	2	168	75	14.4418	1.81194	0.641428	0.168487	0.016046	0.008023	0.034324	0.004027	0	0.056234	2.90497	0.17451	0.257727	82.7868	0.044625	0.269126	0.379518	0.014836	10.2732	0.270925	44.8853	22.3401	3.16761	15.4896	0.106779	37.0892	0.858861	4.84732	125.366	0.05	0.77345	1.0425	0.05605	0.458368	0.08646	3.1506	0.759828	0.025	0.126166	0.105172	75.903	5.23131	3.0753
1	1	1111115	1	2	166	62	12.7008	1.65129	0.584555	0.183513	0.017071	0.004268	0.012442	0.007768	0	0.138263	1.96076	0.194216	0.1347	58.0447	0.068385	0.368461	1.10564	0.041736	34.943	0.270925	44.8853	22.3401	3.16761	15.4896	0.106779	37.0892	0.858861	4.84732	125.366	0.05	1.0307	2.11583	0.031596	0.940361	0.07966	2.10566	1.1213	0.025	0.587229	0.105172	75.903	5.23131	3.0753
1	1	1111013	1	2	160	56	11.02	1.5429	0.546187	0.183511	0.010542	0.002733	0.014222	0.005357	0	0.138263	1.96076	0.194216	0.1347	58.0447	0.068385	0.368461	1.10564	0.041736	34.943	0.270925	44.8853	22.3401	3.16761	15.4896	0.106779	37.0892	0.858861	4.84732	125.366	0.05	1.0307	2.11583	0.031596	0.940361	0.07966	2.10566	1.1213	0.025	0.587229	0.105172	75.903	5.23131	3.0753
1	1	1121071	1	1	173	85	18.7912	1.95096	0.782333	0.191728	0.018423	0.010922	0.017479	0.003252	0	0.266702	3.42279	0.215843	0.27305	120.76	0.030622	0.211107	0.555596	0.017161	19.273	0.270925	44.8853	22.3401	3.16761	15.4896	0.106779	37.0892	0.858861	4.84732	125.366	0.05	0.690128	1.42	0.025	0.045	0.154393	2.71799	0.5	0.025	0.430939	0.105172	75.903	5.23131	3.0753
1	1	1111108	1	2	160	58	11.1578	1.56746	0.55488	0.169664	0.016031	0.00668	0.012808	0.003941	0	0.138263	1.96076	0.194216	0.1347	58.0447	0.068385	0.368461	1.10564	0.041736	34.943	0.270925	44.8853	22.3401	3.16761	15.4896	0.106779	37.0892	0.858861	4.84732	125.366	0.05	1.0307	2.11583	0.031596	0.940361	0.07966	2.10566	1.1213	0.025	0.587229	0.105172	75.903	5.23131	3.0753
1	1	1111106	1	1	175	73	17.3915	1.83442	0.735603	0.218387	0.019853	0.004963	0.014261	0.00541	0	0.138263	1.96076	0.194216	0.1347	58.0447	0.068385	0.368461	1.10564	0.041736	34.943	0.270925	44.8853	22.3401	3.16761	15.4896	0.106779	37.0892	0.858861	4.84732	125.366	0.05	1.0307	2.11583	0.031596	0.940361	0.07966	2.10566	1.1213	0.025	0.587229	0.105172	75.903	5.23131	3.0753
1	1	1111025	1	1	176	70	17.0416	1.80627	0.724315	0.216884	0.023186	0.003381	0.017449	0.003261	0	0.138263	1.96076	0.194216	0.1347	58.0447	0.068385	0.368461	1.10564	0.041736	34.943	0.270925	44.8853	22.3401	3.16761	15.4896	0.106779	37.0892	0.858861	4.84732	125.366	0.05	0.925529	1.87454	0.039257	0.48194	0.096615	2.71799	0.915508	0.025	0.300755	0.105172	75.903	5.23131	3.0753
1	1	1111102	1	1	175	68	16.8083	1.77678	0.712488	0.226583	0.020598	0.003433	0.010504	0.004935	0	0.138263	1.96076	0.194216	0.1347	58.0447	0.068385	0.368461	1.10564	0.041736	34.943	0.270925	44.8853	22.3401	3.16761	15.4896	0.106779	37.0892	0.858861	4.84732	125.366	0.05	1.0307	2.11583	0.031596	0.940361	0.07966	2.10566	1.1213	0.025	0.587229	0.105172	75.903	5.23131	3.0753
1	1	1121061	1	1	176	80	18.208	1.91814	0.769172	0.206827	0.012193	0.00858	0.026577	0.003363	0	0.266702	3.42279	0.215843	0.27305	120.76	0.030622	0.211107	0.555596	0.017161	19.273	0.270925	44.8853	22.3401	3.16761	15.4896	0.106779	37.0892	0.858861	4.84732	125.366	0.05	1.04081	1.87318	0.031742	0.083676	0.125267	3.11973	0.934643	0.025	0.168781	0.105172	75.903	5.23131	3.0753
1	1	1111099	1	1	163	59	16.0696	1.59727	0.640504	0.234267	0.032425	0.005674	0.011138	0.005678	0	0.137542	3.1022	0.253241	1.35531	75.9074	0.055499	0.407911	0.694504	0.032703	26.2775	0.270925	44.8853	22.3401	3.16761	15.4896	0.106779	37.0892	0.858861	4.84732	125.366	0.05	1.0307	2.11583	0.031596	0.940361	0.07966	2.10566	1.1213	0.025	0.587229	0.105172	75.903	5.23131	3.0753
1	1	1101108	1	1	172	62	16.1085	1.68684	0.676424	0.229077	0.029384	0.001804	0.018226	0.007973	0	0.056234	2.90497	0.17451	0.257727	82.7868	0.044625	0.269126	0.379518	0.014836	10.2732	0.270925	44.8853	22.3401	3.16761	15.4896	0.106779	37.0892	0.858861	4.84732	125.366	0.05	0.77345	1.0425	0.05605	0.458368	0.08646	3.1506	0.759828	0.025	0.126166	0.105172	75.903	5.23131	3.0753
1	1	1111009	1	1	178	65	17.9319	1.75891	0.724672	0.26917	0.005747	0.000958	0.008824	0.000564	0	0.138263	1.96076	0.194216	0.1347	58.0447	0.068385	0.368461	1.10564	0.041736	34.943	0.270925	44.8853	22.3401	3.16761	15.4896	0.106779	37.0892	0.858861	4.84732	125.366	0.05	1.0307	2.11583	0.031596	0.940361	0.07966	2.10566	1.1213	0.025	0.587229	0.105172	75.903	5.23131	3.0753
1	1	1121106	1	1	178	85	18.7912	1.98459	0.795822	0.159971	0.030705	0.030398	0.015126	0.004767	0	0.266702	3.42279	0.215843	0.27305	120.76	0.030622	0.211107	0.555596	0.017161	19.273	0.270925	44.8853	22.3401	3.16761	15.4896	0.106779	37.0892	0.858861	4.84732	125.366	0.05	0.690128	1.42	0.025	0.045	0.154393	2.71799	0.5	0.025	0.430939	0.105172	75.903	5.23131	3.0753
1	1	1121114	1	1	173	75	17.6248	1.84411	0.739488	0.16212	0.040565	0.032312	0.01981	0.001981	0	0.266702	3.42279	0.215843	0.27305	120.76	0.030622	0.211107	0.555596	0.017161	19.273	0.270925	44.8853	22.3401	3.16761	15.4896	0.106779	37.0892	0.858861	4.84732	125.366	0.05	1.04081	1.87318	0.031742	0.083676	0.125267	3.11973	0.934643	0.025	0.168781	0.105172	75.903	5.23131	3.0753
1	1	1121099	1	1	173	85	18.7912	1.95096	0.782333	0.169029	0.036845	0.015199	0.029916	0.008161	0	0.266702	3.42279	0.215843	0.27305	120.76	0.030622	0.211107	0.555596	0.017161	19.273	0.270925	44.8853	22.3401	3.16761	15.4896	0.106779	37.0892	0.858861	4.84732	125.366	0.05	0.690128	1.42	0.025	0.045	0.154393	2.71799	0.5	0.025	0.430939	0.105172	75.903	5.23131	3.0753
1	1	1121081	1	2	160	60	11.2955	1.59155	0.56341	0.129427	0.047064	0.011766	0.019048	0.003205	0	0.266702	3.42279	0.215843	0.27305	120.76	0.030622	0.211107	0.555596	0.017161	19.273	0.270925	44.8853	22.3401	3.16761	15.4896	0.106779	37.0892	0.858861	4.84732	125.366	0.05	1.04081	1.87318	0.031742	0.083676	0.125267	3.11973	0.934643	0.025	0.168781	0.105172	75.903	5.23131	3.0753
1	1	1121050	1	1	177	65	17.9319	1.75298	0.702944	0.191307	0.041053	0.043516	0.023077	0.008615	0	0.266702	3.42279	0.215843	0.27305	120.76	0.030622	0.211107	0.555596	0.017161	19.273	0.270925	44.8853	22.3401	3.16761	15.4896	0.106779	37.0892	0.858861	4.84732	125.366	0.05	1.04081	1.87318	0.031742	0.083676	0.125267	3.11973	0.934643	0.025	0.168781	0.105172	75.903	5.23131	3.0753
1	1	1101005	1	1	168	75	17.6248	1.81194	0.726589	0.177996	0.042313	0.014687	0.030733	0.009999	0	0.080426	7.2701	0.54237	7.63668	33.5019	0.090685	1.14002	0.494668	0.063482	44.5295	0.270925	44.8853	22.3401	3.16761	15.4896	0.106779	37.0892	0.858861	4.84732	125.366	0.05	0.77345	1.0425	0.05605	0.458368	0.08646	3.1506	0.759828	0.025	0.126166	0.105172	75.903	5.23131	3.0753
1	1	1101011	1	1	168	67	16.6917	1.72227	0.690629	0.22219	0.013346	0.013593	0.023454	0.00482	0	0.056234	2.90497	0.17451	0.257727	82.7868	0.044625	0.269126	0.379518	0.014836	10.2732	0.270925	44.8853	22.3401	3.16761	15.4896	0.106779	37.0892	0.858861	4.84732	125.366	0.05	0.77345	1.0425	0.05605	0.458368	0.08646	3.1506	0.759828	0.025	0.126166	0.105172	75.903	5.23131	3.0753
1	1	1121065	1	1	180	85	18.7912	1.99794	0.801175	0.180395	0.025989	0.015199	0.018067	0.00333	0	0.266702	3.42279	0.215843	0.27305	120.76	0.030622	0.211107	0.555596	0.017161	19.273	0.270925	44.8853	22.3401	3.16761	15.4896	0.106779	37.0892	0.858861	4.84732	125.366	0.05	1.04081	1.87318	0.031742	0.083676	0.125267	3.11973	0.934643	0.025	0.168781	0.105172	75.903	5.23131	3.0753
1	1	1121062	1	2	165	66	12.4891	1.69226	0.599059	0.160507	0.019711	0.009011	0.021212	0.003419	0	0.266702	3.42279	0.215843	0.27305	120.76	0.030622	0.211107	0.555596	0.017161	19.273	0.270925	44.8853	22.3401	3.16761	15.4896	0.106779	37.0892	0.858861	4.84732	125.366	0.05	1.04081	1.87318	0.031742	0.083676	0.125267	3.11973	0.934643	0.025	0.168781	0.105172	75.903	5.23131	3.0753
1	1	1121101	1	2	165	60	11.2955	1.62121	0.573909	0.143939	0.031376	0.012943	0.04	0.004729	0	0.266702	3.42279	0.215843	0.27305	120.76	0.030622	0.211107	0.555596	0.017161	19.273	0.270925	44.8853	22.3401	3.16761	15.4896	0.106779	37.0892	0.858861	4.84732	125.366	0.05	0.690128	1.42	0.025	0.045	0.154393	2.71799	0.5	0.025	0.430939	0.105172	75.903	5.23131	3.0753
1	1	1121002	1	2	170	68	13.5043	1.74614	0.618134	0.161061	0.03369	0.004334	0.019118	0.005243	0	0.266702	3.42279	0.215843	0.27305	120.76	0.030622	0.211107	0.555596	0.017161	19.273	0.270925	44.8853	22.3401	3.16761	15.4896	0.106779	37.0892	0.858861	4.84732	125.366	0.05	1.04081	1.87318	0.031742	0.083676	0.125267	3.11973	0.934643	0.025	0.168781	0.105172	75.903	5.23131	3.0753
1	1	1121110	1	2	165	50	10.6069	1.49351	0.528703	0.16114	0.033147	0.018373	0.045695	0.003319	0	0.266702	3.42279	0.215843	0.27305	120.76	0.030622	0.211107	0.555596	0.017161	19.273	0.270925	44.8853	22.3401	3.16761	15.4896	0.106779	37.0892	0.858861	4.84732	125.366	0.05	0.690128	1.42	0.025	0.045	0.154393	2.71799	0.5	0.025	0.430939	0.105172	75.903	5.23131	3.0753
1	1	1121003	1	2	159	60	11.2955	1.58558	0.561295	0.1425	0.037259	0.009151	0.013333	0.006827	0	0.266702	3.42279	0.215843	0.27305	120.76	0.030622	0.211107	0.555596	0.017161	19.273	0.270925	44.8853	22.3401	3.16761	15.4896	0.106779	37.0892	0.858861	4.84732	125.366	0.05	0.925529	1.87454	0.039257	0.48194	0.096615	2.71799	0.915508	0.025	0.300755	0.105172	75.903	5.23131	3.0753
1	1	1101014	1	1	173	75	17.6248	1.84411	0.739488	0.221942	0.009792	0.003264	0.0296	0.003688	0	0.026317	0.040809	0.208738	1.35531	75.9074	0.027063	0.235924	0.086052	0.010496	2.77345	0.270925	44.8853	22.3401	3.16761	15.4896	0.106779	37.0892	0.858861	4.84732	125.366	0.05	0.312246	1.0425	0.213228	0.234875	0.05	3.1506	0.5	0.025	0.045	0.105172	75.903	5.23131	3.0753
1	1	1121069	1	2	155	65	11.6397	1.61879	0.573053	0.142565	0.024516	0.011991	0.017582	0.00275	0	0.266702	3.42279	0.215843	0.27305	120.76	0.030622	0.211107	0.555596	0.017161	19.273	0.270925	44.8853	22.3401	3.16761	15.4896	0.106779	37.0892	0.858861	4.84732	125.366	0.05	1.04081	1.87318	0.031742	0.083676	0.125267	3.11973	0.934643	0.025	0.168781	0.105172	75.903	5.23131	3.0753
1	1	1111117	1	2	154	53	10.8135	1.47102	0.52074	0.180346	0.017002	0.006679	0.014555	0.006361	0	0.138263	1.96076	0.194216	0.1347	58.0447	0.068385	0.368461	1.10564	0.041736	34.943	0.270925	44.8853	22.3401	3.16761	15.4896	0.106779	37.0892	0.858861	4.84732	125.366	0.05	0.925529	1.87454	0.039257	0.48194	0.096615	2.71799	0.915508	0.025	0.300755	0.105172	75.903	5.23131	3.0753
1	1	1101044	1	2	152	45	10.2627	1.35592	0.479995	0.194122	0.024435	0.009503	0.013333	0.003683	0	0.056234	2.90497	0.17451	0.257727	82.7868	0.044625	0.269126	0.379518	0.014836	10.2732	0.270925	44.8853	22.3401	3.16761	15.4896	0.106779	37.0892	0.858861	4.84732	125.366	0.05	0.77345	1.0425	0.05605	0.458368	0.08646	3.1506	0.759828	0.025	0.126166	0.105172	75.903	5.23131	3.0753
1	1	1101004	1	1	177	84	18.6745	1.96739	0.788924	0.175118	0.033083	0.014115	0.014696	0.007384	0	0.056234	2.90497	0.17451	0.257727	82.7868	0.044625	0.269126	0.379518	0.014836	10.2732	0.270925	44.8853	22.3401	3.16761	15.4896	0.106779	37.0892	0.858861	4.84732	125.366	0.05	0.695411	1.0425	0.025	0.29215	0.05	5.82787	1.03842	0.025	0.045	0.105172	75.903	5.23131	3.0753
1	1	1121056	1	2	160	55	10.9512	1.53044	0.541776	0.15289	0.030815	0.015408	0.041818	0.0017	0	0.266702	3.42279	0.215843	0.27305	120.76	0.030622	0.211107	0.555596	0.017161	19.273	0.270925	44.8853	22.3401	3.16761	15.4896	0.106779	37.0892	0.858861	4.84732	125.366	0.05	1.04081	1.87318	0.031742	0.083676	0.125267	3.11973	0.934643	0.025	0.168781	0.105172	75.903	5.23131	3.0753
1	1	1101105	1	1	172	72.26	18.0996	1.80718	0.724681	0.162513	0.077529	0.010437	0.025602	0.006565	0	0.056234	2.90497	0.17451	0.257727	82.7868	0.044625	0.269126	0.379518	0.014836	10.2732	0.270925	44.8853	22.3401	3.16761	15.4896	0.106779	37.0892	0.858861	4.84732	125.366	0.05	0.77345	1.0425	0.05605	0.458368	0.08646	3.1506	0.759828	0.025	0.126166	0.105172	75.903	5.23131	3.0753
1	1	1121113	1	2	160	60	11.2955	1.59155	0.56341	0.13503	0.033617	0.01961	0.04	0.002505	0	0.266702	3.42279	0.215843	0.27305	120.76	0.030622	0.211107	0.555596	0.017161	19.273	0.270925	44.8853	22.3401	3.16761	15.4896	0.106779	37.0892	0.858861	4.84732	125.366	0.05	0.690128	1.42	0.025	0.045	0.154393	2.71799	0.5	0.025	0.430939	0.105172	75.903	5.23131	3.0753
1	1	1121073	1	2	160	65	11.6397	1.64993	0.584074	0.152158	0.014923	0.011991	0.018022	0.005182	0	0.266702	3.42279	0.215843	0.27305	120.76	0.030622	0.211107	0.555596	0.017161	19.273	0.270925	44.8853	22.3401	3.16761	15.4896	0.106779	37.0892	0.858861	4.84732	125.366	0.05	1.04081	1.87318	0.031742	0.083676	0.125267	3.11973	0.934643	0.025	0.168781	0.105172	75.903	5.23131	3.0753
1	1	1121077	1	2	170	70	12.7829	1.76907	0.62625	0.140764	0.030435	0.011413	0.016327	0.006739	0	0.266702	3.42279	0.215843	0.27305	120.76	0.030622	0.211107	0.555596	0.017161	19.273	0.270925	44.8853	22.3401	3.16761	15.4896	0.106779	37.0892	0.858861	4.84732	125.366	0.05	1.04081	1.87318	0.031742	0.083676	0.125267	3.11973	0.934643	0.025	0.168781	0.105172	75.903	5.23131	3.0753
1	1	1121038	1	2	170	55	11.7634	1.58713	0.561846	0.164865	0.032464	0.01655	0.042727	0.009018	0	0.266702	3.42279	0.215843	0.27305	120.76	0.030622	0.211107	0.555596	0.017161	19.273	0.270925	44.8853	22.3401	3.16761	15.4896	0.106779	37.0892	0.858861	4.84732	125.366	0.05	1.04081	1.87318	0.031742	0.083676	0.125267	3.11973	0.934643	0.025	0.168781	0.105172	75.903	5.23131	3.0753
1	1	1101006	1	2	161	54	11.6078	1.52354	0.539333	0.192995	0.020472	0.001493	0.051751	0.001959	0	0.056234	2.90497	0.17451	0.257727	82.7868	0.044625	0.269126	0.379518	0.014836	10.2732	0.270925	44.8853	22.3401	3.16761	15.4896	0.106779	37.0892	0.858861	4.84732	125.366	0.05	0.387336	0.5	0.025	0.045	0.05	3.52069	0.5	0.025	0.125167	0.105172	75.903	5.23131	3.0753
1	1	1121115	1	1	175	80	19.2845	1.91159	0.766547	0.168165	0.040176	0.032715	0.015357	0.001925	0	0.266702	3.42279	0.215843	0.27305	120.76	0.030622	0.211107	0.555596	0.017161	19.273	0.270925	44.8853	22.3401	3.16761	15.4896	0.106779	37.0892	0.858861	4.84732	125.366	0.05	1.04081	1.87318	0.031742	0.083676	0.125267	3.11973	0.934643	0.025	0.168781	0.105172	75.903	5.23131	3.0753
1	1	1111103	1	1	175	69	16.9249	1.78849	0.717184	0.214628	0.020441	0.01022	0.015968	0.00288	0	0.138263	1.96076	0.194216	0.1347	58.0447	0.068385	0.368461	1.10564	0.041736	34.943	0.270925	44.8853	22.3401	3.16761	15.4896	0.106779	37.0892	0.858861	4.84732	125.366	0.05	1.0307	2.11583	0.031596	0.940361	0.07966	2.10566	1.1213	0.025	0.587229	0.105172	75.903	5.23131	3.0753
1	1	1101007	1	1	171	74	17.5082	1.82026	0.729924	0.194347	0.031687	0.011971	0.016071	0.005193	0	0.056234	2.90497	0.17451	0.257727	82.7868	0.044625	0.269126	0.379518	0.014836	10.2732	0.270925	44.8853	22.3401	3.16761	15.4896	0.106779	37.0892	0.858861	4.84732	125.366	0.05	0.77345	1.0425	0.05605	0.458368	0.08646	3.1506	0.759828	0.025	0.126166	0.105172	75.903	5.23131	3.0753
1	1	1101054	1	1	173	70	17.0416	1.78774	0.716882	0.215918	0.017389	0.010144	0.008571	0.006278	0	0.056234	2.90497	0.17451	0.257727	82.7868	0.044625	0.269126	0.379518	0.014836	10.2732	0.270925	44.8853	22.3401	3.16761	15.4896	0.106779	37.0892	0.858861	4.84732	125.366	0.05	0.77345	1.0425	0.05605	0.458368	0.08646	3.1506	0.759828	0.025	0.126166	0.105172	75.903	5.23131	3.0753
1	1	1111007	1	1	170	70	17.0416	1.76907	0.709397	0.236689	0.005072	0.001691	0.020762	0.000667	0	0.138263	1.96076	0.194216	0.1347	58.0447	0.068385	0.368461	1.10564	0.041736	34.943	0.270925	44.8853	22.3401	3.16761	15.4896	0.106779	37.0892	0.858861	4.84732	125.366	0.05	0.794057	2.08	0.025	0.623586	0.05	2.10566	1.1213	0.025	0.587229	0.105172	75.903	5.23131	3.0753
1	1	1111004	2	2	150	47	10.4004	1.37177	0.485605	0.183257	0.036299	0.002305	0.019681	0.003973	0	0.138263	1.96076	0.194216	0.1347	58.0447	0.068385	0.368461	1.10564	0.041736	34.943	0.270925	44.8853	22.3401	3.16761	15.4896	0.106779	37.0892	0.858861	4.84732	125.366	0.05	1.0307	2.11583	0.031596	0.940361	0.07966	2.10566	1.1213	0.025	0.587229	0.105172	75.903	5.23131	3.0753
1	1	1121082	2	1	175	80	18.208	1.91159	0.766547	0.17368	0.039288	0.014631	0.015357	0.003219	0	0.266702	3.42279	0.215843	0.27305	120.76	0.030622	0.211107	0.555596	0.017161	19.273	0.270925	44.8853	22.3401	3.16761	15.4896	0.106779	37.0892	0.858861	4.84732	125.366	0.05	0.690128	1.42	0.025	0.045	0.154393	2.71799	0.5	0.025	0.430939	0.105172	75.903	5.23131	3.0753
1	1	1111082	2	2	156	52	10.7447	1.4698	0.520308	0.180799	0.017219	0.008609	0.015728	0.004318	0	0.138263	1.96076	0.194216	0.1347	58.0447	0.068385	0.368461	1.10564	0.041736	34.943	0.270925	44.8853	22.3401	3.16761	15.4896	0.106779	37.0892	0.858861	4.84732	125.366	0.05	1.0307	2.11583	0.031596	0.940361	0.07966	2.10566	1.1213	0.025	0.587229	0.105172	75.903	5.23131	3.0753
1	1	1121055	2	1	170	80	17.1964	1.87863	0.75333	0.158018	0.035826	0.021112	0.025893	0.00287	0	0.266702	3.42279	0.215843	0.27305	120.76	0.030622	0.211107	0.555596	0.017161	19.273	0.270925	44.8853	22.3401	3.16761	15.4896	0.106779	37.0892	0.858861	4.84732	125.366	0.05	1.04081	1.87318	0.031742	0.083676	0.125267	3.11973	0.934643	0.025	0.168781	0.105172	75.903	5.23131	3.0753
1	1	1111084	2	2	147	48	10.4693	1.36814	0.484321	0.19539	0.018176	0.004544	0.017039	0.00479	0	0.138263	1.96076	0.194216	0.1347	58.0447	0.068385	0.368461	1.10564	0.041736	34.943	0.270925	44.8853	22.3401	3.16761	15.4896	0.106779	37.0892	0.858861	4.84732	125.366	0.05	1.0307	2.11583	0.031596	0.940361	0.07966	2.10566	1.1213	0.025	0.587229	0.105172	75.903	5.23131	3.0753
1	1	1121045	2	2	161	62	11.4331	1.62126	0.573927	0.16538	0.015367	0.003659	0.031452	0.008934	0	0.266702	3.42279	0.215843	0.27305	120.76	0.030622	0.211107	0.555596	0.017161	19.273	0.270925	44.8853	22.3401	3.16761	15.4896	0.106779	37.0892	0.858861	4.84732	125.366	0.05	0.925529	1.87454	0.039257	0.48194	0.096615	2.71799	0.915508	0.025	0.300755	0.105172	75.903	5.23131	3.0753
1	1	1121030	2	1	170	78	16.9761	1.85735	0.744796	0.158698	0.036274	0.022671	0.021795	0.00215	0	0.266702	3.42279	0.215843	0.27305	120.76	0.030622	0.211107	0.555596	0.017161	19.273	0.270925	44.8853	22.3401	3.16761	15.4896	0.106779	37.0892	0.858861	4.84732	125.366	0.05	1.04081	1.87318	0.031742	0.083676	0.125267	3.11973	0.934643	0.025	0.168781	0.105172	75.903	5.23131	3.0753
1	1	1121039	2	1	175	70	17.0416	1.80011	0.721843	0.191766	0.035503	0.016182	0.007143	0.016965	0	0.266702	3.42279	0.215843	0.27305	120.76	0.030622	0.211107	0.555596	0.017161	19.273	0.270925	44.8853	22.3401	3.16761	15.4896	0.106779	37.0892	0.858861	4.84732	125.366	0.05	0.925529	1.87454	0.039257	0.48194	0.096615	2.71799	0.915508	0.025	0.300755	0.105172	75.903	5.23131	3.0753
1	1	1101025	2	1	168	75	16.6456	1.81194	0.726589	0.19563	0.020807	0.005505	0.0105	0.004295	0	0.056234	2.90497	0.17451	0.257727	82.7868	0.044625	0.269126	0.379518	0.014836	10.2732	0.270925	44.8853	22.3401	3.16761	15.4896	0.106779	37.0892	0.858861	4.84732	125.366	0.05	0.77345	1.0425	0.05605	0.458368	0.08646	3.1506	0.759828	0.025	0.126166	0.105172	75.903	5.23131	3.0753
1	1	1111089	2	2	158	62	11.4331	1.60307	0.567486	0.161355	0.015367	0.007684	0.013652	0.00395	0	0.138263	1.96076	0.194216	0.1347	58.0447	0.068385	0.368461	1.10564	0.041736	34.943	0.270925	44.8853	22.3401	3.16761	15.4896	0.106779	37.0892	0.858861	4.84732	125.366	0.05	1.0307	2.11583	0.031596	0.940361	0.07966	2.10566	1.1213	0.025	0.587229	0.105172	75.903	5.23131	3.0753
1	1	1121015	2	2	156	60	11.2955	1.56756	0.554916	0.140539	0.033337	0.014381	0.031667	0.005443	0	0.433176	6.0707	0.420458	0.462985	236.397	0.022763	0.237223	0.28263	0.015393	17.1293	0.270925	44.8853	22.3401	3.16761	15.4896	0.106779	37.0892	0.858861	4.84732	125.366	0.05	1.04825	1.7	0.025	0.045	0.135811	3.11973	0.5	0.025	0.136732	0.105172	75.903	5.23131	3.0753
1	1	1101010	2	1	172.82	55	15.292	1.60288	0.642755	0.180944	0.089369	0.007723	0.024636	0.004129	0	0.056234	2.90497	0.17451	0.257727	82.7868	0.044625	0.269126	0.379518	0.014836	10.2732	0.270925	44.8853	22.3401	3.16761	15.4896	0.106779	37.0892	0.858861	4.84732	125.366	0.05	0.586513	1.0425	0.151509	1.85105	0.05	2.79159	0.5	0.025	0.045	0.105172	75.903	5.23131	3.0753
1	1	1101023	2	1	173	75	16.6456	1.84411	0.739488	0.190236	0.031706	0.004624	0.017333	0.003347	0	0.056234	2.90497	0.17451	0.257727	82.7868	0.044625	0.269126	0.379518	0.014836	10.2732	0.270925	44.8853	22.3401	3.16761	15.4896	0.106779	37.0892	0.858861	4.84732	125.366	0.05	1.41268	1.0425	0.025	0.736808	0.139496	3.79259	0.5	0.025	0.045	0.105172	75.903	5.23131	3.0753
1	1	1101073	2	2	155	48	10.4693	1.41234	0.499968	0.195173	0.010386	0.01255	0.031101	0.005517	0	0.056234	2.90497	0.17451	0.257727	82.7868	0.044625	0.269126	0.379518	0.014836	10.2732	0.270925	44.8853	22.3401	3.16761	15.4896	0.106779	37.0892	0.858861	4.84732	125.366	0.05	0.77345	1.0425	0.05605	0.458368	0.08646	3.1506	0.759828	0.025	0.126166	0.105172	75.903	5.23131	3.0753
1	1	1111066	2	1	175	72	17.2749	1.82307	0.731052	0.203749	0.032847	0.003332	0.011558	0.004378	0	0.138263	1.96076	0.194216	0.1347	58.0447	0.068385	0.368461	1.10564	0.041736	34.943	0.270925	44.8853	22.3401	3.16761	15.4896	0.106779	37.0892	0.858861	4.84732	125.366	0.05	1.0307	2.11583	0.031596	0.940361	0.07966	2.10566	1.1213	0.025	0.587229	0.105172	75.903	5.23131	3.0753
1	1	1121043	2	1	175	75	17.6248	1.85687	0.744605	0.193733	0.030074	0.01119	0.037333	0.003439	0	0.266702	3.42279	0.215843	0.27305	120.76	0.030622	0.211107	0.555596	0.017161	19.273	0.270925	44.8853	22.3401	3.16761	15.4896	0.106779	37.0892	0.858861	4.84732	125.366	0.05	1.04081	1.87318	0.031742	0.083676	0.125267	3.11973	0.934643	0.025	0.168781	0.105172	75.903	5.23131	3.0753
1	1	1101106	2	1	170	90	18.298	1.98089	0.794336	0.14734	0.048407	0.008471	0.010833	0.008284	0	0.056234	2.90497	0.17451	0.257727	82.7868	0.044625	0.269126	0.379518	0.014836	10.2732	0.270925	44.8853	22.3401	3.16761	15.4896	0.106779	37.0892	0.858861	4.84732	125.366	0.05	0.77345	1.0425	0.05605	0.458368	0.08646	3.1506	0.759828	0.025	0.126166	0.105172	75.903	5.23131	3.0753
1	1	1121074	2	1	180	80	18.208	1.94417	0.779614	0.190683	0.021676	0.015241	0.016071	0.003443	0	0.266702	3.42279	0.215843	0.27305	120.76	0.030622	0.211107	0.555596	0.017161	19.273	0.270925	44.8853	22.3401	3.16761	15.4896	0.106779	37.0892	0.858861	4.84732	125.366	0.05	1.04081	1.87318	0.031742	0.083676	0.125267	3.11973	0.934643	0.025	0.168781	0.105172	75.903	5.23131	3.0753
1	1	1111069	2	1	174	70	16.0948	1.79393	0.719365	0.204379	0.019161	0.006387	0.011939	0.004289	0	0.138263	1.96076	0.194216	0.1347	58.0447	0.068385	0.368461	1.10564	0.041736	34.943	0.270925	44.8853	22.3401	3.16761	15.4896	0.106779	37.0892	0.858861	4.84732	125.366	0.05	1.0307	2.11583	0.031596	0.940361	0.07966	2.10566	1.1213	0.025	0.587229	0.105172	75.903	5.23131	3.0753
1	1	1101026	2	2	155	60	11.2955	1.56152	0.552779	0.164165	0.02017	0.003922	0.01	0.003145	0	0.056234	2.90497	0.17451	0.257727	82.7868	0.044625	0.269126	0.379518	0.014836	10.2732	0.270925	44.8853	22.3401	3.16761	15.4896	0.106779	37.0892	0.858861	4.84732	125.366	0.05	0.77345	1.0425	0.05605	0.458368	0.08646	3.1506	0.759828	0.025	0.126166	0.105172	75.903	5.23131	3.0753
1	1	1111002	2	2	155	55	10.9512	1.50156	0.531553	0.15931	0.038815	0.001975	0.011927	0.003602	0	0.138263	1.96076	0.194216	0.1347	58.0447	0.068385	0.368461	1.10564	0.041736	34.943	0.270925	44.8853	22.3401	3.16761	15.4896	0.106779	37.0892	0.858861	4.84732	125.366	0.05	1.0307	2.11583	0.031596	0.940361	0.07966	2.10566	1.1213	0.025	0.587229	0.105172	75.903	5.23131	3.0753
1	1	1101021	2	2	159	50	10.6069	1.46068	0.517082	0.16163	0.035356	0.015153	0.02	0.004747	0	0.056234	2.90497	0.17451	0.257727	82.7868	0.044625	0.269126	0.379518	0.014836	10.2732	0.270925	44.8853	22.3401	3.16761	15.4896	0.106779	37.0892	0.858861	4.84732	125.366	0.05	0.77345	1.0425	0.05605	0.458368	0.08646	3.1506	0.759828	0.025	0.126166	0.105172	75.903	5.23131	3.0753
1	1	1121048	2	2	163	65	11.6397	1.66842	0.59062	0.166015	0.009327	0.003731	0.021538	0.002032	0	0.137542	3.1022	0.253241	1.35531	75.9074	0.026216	0.156337	0.25894	0.02413	16.6672	0.270925	44.8853	22.3401	3.16761	15.4896	0.106779	37.0892	0.858861	4.84732	125.366	0.05	1.04081	1.87318	0.031742	0.083676	0.125267	3.11973	0.934643	0.025	0.168781	0.105172	75.903	5.23131	3.0753
1	1	1111018	2	1	170	68	15.8745	1.74614	0.700203	0.145905	0.087543	0.008106	0.015686	0.003923	0	0.138263	1.96076	0.194216	0.1347	58.0447	0.068385	0.368461	1.10564	0.041736	34.943	0.270925	44.8853	22.3401	3.16761	15.4896	0.106779	37.0892	0.858861	4.84732	125.366	0.05	0.945137	2.11583	0.025	0.092315	0.106311	0.76312	1.12419	0.025	0.154705	0.105172	75.903	5.23131	3.0753
1	1	1101048	2	1	180	80	17.1964	1.94417	0.779614	0.169053	0.040304	0.007464	0.019027	0.001755	0	0.056234	2.90497	0.17451	0.257727	82.7868	0.044625	0.269126	0.379518	0.014836	10.2732	0.270925	44.8853	22.3401	3.16761	15.4896	0.106779	37.0892	0.858861	4.84732	125.366	0.05	0.77345	1.0425	0.05605	0.458368	0.08646	3.1506	0.759828	0.025	0.126166	0.105172	75.903	5.23131	3.0753
1	1	1111075	2	1	175	73	16.4253	1.83442	0.735603	0.200004	0.01875	0.00625	0.011106	0.003176	0	0.138263	1.96076	0.194216	0.1347	58.0447	0.068385	0.368461	1.10564	0.041736	34.943	0.270925	44.8853	22.3401	3.16761	15.4896	0.106779	37.0892	0.858861	4.84732	125.366	0.05	1.0307	2.11583	0.031596	0.940361	0.07966	2.10566	1.1213	0.025	0.587229	0.105172	75.903	5.23131	3.0753
1	1	1111022	2	1	168	67	15.7644	1.72227	0.690629	0.209146	0.019607	0.006536	0.029424	0.003784	0	0.138263	1.96076	0.194216	0.1347	58.0447	0.068385	0.368461	1.10564	0.041736	34.943	0.270925	44.8853	22.3401	3.16761	15.4896	0.106779	37.0892	0.858861	4.84732	125.366	0.05	1.76678	1.87454	0.025	1.54608	0.121221	1.49173	1.21389	0.025	0.045	0.105172	75.903	5.23131	3.0753
1	1	1101045	2	2	155	60	11.2955	1.56152	0.552779	0.147076	0.034178	0.007844	0.01	0.003036	0	0.056234	2.90497	0.17451	0.257727	82.7868	0.044625	0.269126	0.379518	0.014836	10.2732	0.270925	44.8853	22.3401	3.16761	15.4896	0.106779	37.0892	0.858861	4.84732	125.366	0.05	0.77345	1.0425	0.05605	0.458368	0.08646	3.1506	0.759828	0.025	0.126166	0.105172	75.903	5.23131	3.0753
1	1	1111001	2	2	153	45	10.2627	1.36126	0.481887	0.206114	0.010407	0.011539	0.010217	0.003025	0	0.318014	1.0019	0.150863	0.037449	21.6385	0.080401	0.376015	0.457373	0.076053	50.9921	0.270925	44.8853	22.3401	3.16761	15.4896	0.106779	37.0892	0.858861	4.84732	125.366	0.05	0.596143	1.12	0.110742	4.28745	0.110688	2.10566	1.35857	0.025	0.188804	0.105172	75.903	5.23131	3.0753
1	1	1121116	2	2	160	50	10.6069	1.46619	0.519031	0.162198	0.026517	0.023424	0.022857	0.003584	0	0.266702	3.42279	0.215843	0.27305	120.76	0.030622	0.211107	0.555596	0.017161	19.273	0.270925	44.8853	22.3401	3.16761	15.4896	0.106779	37.0892	0.858861	4.84732	125.366	0.05	0.690128	1.42	0.025	0.045	0.154393	2.71799	0.5	0.025	0.430939	0.105172	75.903	5.23131	3.0753
1	1	1121078	2	1	173	70	17.0416	1.78774	0.716882	0.167373	0.060863	0.015216	0.02602	0.001703	0	0.266702	3.42279	0.215843	0.27305	120.76	0.030622	0.211107	0.555596	0.017161	19.273	0.270925	44.8853	22.3401	3.16761	15.4896	0.106779	37.0892	0.858861	4.84732	125.366	0.05	1.04081	1.87318	0.031742	0.083676	0.125267	3.11973	0.934643	0.025	0.168781	0.105172	75.903	5.23131	3.0753
1	1	1121026	2	2	162	63	11.502	1.63905	0.580225	0.13557	0.03396	0.013041	0.014683	0.003613	0	0.266702	3.42279	0.215843	0.27305	120.76	0.030622	0.211107	0.555596	0.017161	19.273	0.270925	44.8853	22.3401	3.16761	15.4896	0.106779	37.0892	0.858861	4.84732	125.366	0.05	1.04081	1.87318	0.031742	0.083676	0.125267	3.11973	0.934643	0.025	0.168781	0.105172	75.903	5.23131	3.0753
1	1	1121063	2	2	160	70	11.984	1.70588	0.60388	0.151328	0.009171	0.0107	0.025	0.002775	0	0.266702	3.42279	0.215843	0.27305	120.76	0.030622	0.211107	0.555596	0.017161	19.273	0.270925	44.8853	22.3401	3.16761	15.4896	0.106779	37.0892	0.858861	4.84732	125.366	0.05	0.690128	1.42	0.025	0.045	0.154393	2.71799	0.5	0.025	0.430939	0.105172	75.903	5.23131	3.0753
1	1	1101078	2	2	157	60	11.2955	1.57358	0.557048	0.179106	0.003922	0.005229	0.023167	0.003096	0	0.056234	2.90497	0.17451	0.257727	82.7868	0.044625	0.269126	0.379518	0.014836	10.2732	0.270925	44.8853	22.3401	3.16761	15.4896	0.106779	37.0892	0.858861	4.84732	125.366	0.05	0.77345	1.0425	0.05605	0.458368	0.08646	3.1506	0.759828	0.025	0.126166	0.105172	75.903	5.23131	3.0753
1	1	1111023	2	1	170	70	17.0416	1.76907	0.709397	0.234998	0.006763	0.001691	0.031735	0.000421	0	0.138263	1.96076	0.194216	0.1347	58.0447	0.068385	0.368461	1.10564	0.041736	34.943	0.270925	44.8853	22.3401	3.16761	15.4896	0.106779	37.0892	0.858861	4.84732	125.366	0.05	1.0307	2.11583	0.031596	0.940361	0.07966	2.10566	1.1213	0.025	0.587229	0.105172	75.903	5.23131	3.0753
1	1	1101117	2	2	155	55	10.9512	1.50156	0.531553	0.149335	0.041482	0.008296	0.028	0.005991	0	0.056234	2.90497	0.17451	0.257727	82.7868	0.044625	0.269126	0.379518	0.014836	10.2732	0.270925	44.8853	22.3401	3.16761	15.4896	0.106779	37.0892	0.858861	4.84732	125.366	0.05	0.77345	1.0425	0.05605	0.458368	0.08646	3.1506	0.759828	0.025	0.126166	0.105172	75.903	5.23131	3.0753
1	1	1121036	2	2	170	65	11.6397	1.71105	0.60571	0.136969	0.029845	0.012258	0.034615	0.00457	0	0.266702	3.42279	0.215843	0.27305	120.76	0.030622	0.211107	0.555596	0.017161	19.273	0.270925	44.8853	22.3401	3.16761	15.4896	0.106779	37.0892	0.858861	4.84732	125.366	0.05	0.690128	1.42	0.025	0.045	0.154393	2.71799	0.5	0.025	0.430939	0.105172	75.903	5.23131	3.0753
1	1	1121032	2	2	160	60	11.2955	1.59155	0.56341	0.125225	0.037259	0.025773	0.01875	0.003058	0	0.266702	3.42279	0.215843	0.27305	120.76	0.030622	0.211107	0.555596	0.017161	19.273	0.270925	44.8853	22.3401	3.16761	15.4896	0.106779	37.0892	0.858861	4.84732	125.366	0.05	1.04081	1.87318	0.031742	0.083676	0.125267	3.11973	0.934643	0.025	0.168781	0.105172	75.903	5.23131	3.0753
1	1	1111021	2	1	170	68	15.8745	1.74614	0.700203	0.212374	0.019454	0.001621	0.030462	0.00535	0	0.138263	1.96076	0.194216	0.1347	58.0447	0.068385	0.368461	1.10564	0.041736	34.943	0.270925	44.8853	22.3401	3.16761	15.4896	0.106779	37.0892	0.858861	4.84732	125.366	0.05	1.0307	2.11583	0.031596	0.940361	0.07966	2.10566	1.1213	0.025	0.587229	0.105172	75.903	5.23131	3.0753
1	1	1121091	2	1	180	80	17.1964	1.94417	0.779614	0.161217	0.035826	0.018617	0.0175	0.005097	0	0.266702	3.42279	0.215843	0.27305	120.76	0.030622	0.211107	0.555596	0.017161	19.273	0.270925	44.8853	22.3401	3.16761	15.4896	0.106779	37.0892	0.858861	4.84732	125.366	0.05	1.04081	1.87318	0.031742	0.083676	0.125267	3.11973	0.934643	0.025	0.168781	0.105172	75.903	5.23131	3.0753
1	1	1121004	2	2	165	65	11.6397	1.68067	0.594957	0.142299	0.022384	0.01439	0.036538	0.00571	0	0.266702	3.42279	0.215843	0.27305	120.76	0.030622	0.211107	0.555596	0.017161	19.273	0.270925	44.8853	22.3401	3.16761	15.4896	0.106779	37.0892	0.858861	4.84732	125.366	0.05	0.925529	1.87454	0.039257	0.48194	0.096615	2.71799	0.915508	0.025	0.300755	0.105172	75.903	5.23131	3.0753
1	1	1121035	2	2	160	50	10.6069	1.46619	0.519031	0.182149	0.024308	0.005682	0.022	0.004032	0	0.266702	3.42279	0.215843	0.27305	120.76	0.030622	0.211107	0.555596	0.017161	19.273	0.270925	44.8853	22.3401	3.16761	15.4896	0.106779	37.0892	0.858861	4.84732	125.366	0.05	0.690128	1.42	0.025	0.045	0.154393	2.71799	0.5	0.025	0.430939	0.105172	75.903	5.23131	3.0753
1	1	1111087	2	2	160	56	11.02	1.5429	0.546187	0.174921	0.016399	0.005466	0.013265	0.003635	0	0.138263	1.96076	0.194216	0.1347	58.0447	0.068385	0.368461	1.10564	0.041736	34.943	0.270925	44.8853	22.3401	3.16761	15.4896	0.106779	37.0892	0.858861	4.84732	125.366	0.05	1.0307	2.11583	0.031596	0.940361	0.07966	2.10566	1.1213	0.025	0.587229	0.105172	75.903	5.23131	3.0753
1	1	1111085	2	2	162	62	11.4331	1.6273	0.576063	0.163916	0.015367	0.005122	0.013191	0.004958	0	0.138263	1.96076	0.194216	0.1347	58.0447	0.068385	0.368461	1.10564	0.041736	34.943	0.270925	44.8853	22.3401	3.16761	15.4896	0.106779	37.0892	0.858861	4.84732	125.366	0.05	1.0307	2.11583	0.031596	0.940361	0.07966	2.10566	1.1213	0.025	0.587229	0.105172	75.903	5.23131	3.0753
1	1	1121095	2	2	160	55	10.9512	1.53044	0.541776	0.152238	0.033185	0.013689	0.038961	0.005836	0	0.266702	3.42279	0.215843	0.27305	120.76	0.030622	0.211107	0.555596	0.017161	19.273	0.270925	44.8853	22.3401	3.16761	15.4896	0.106779	37.0892	0.858861	4.84732	125.366	0.05	0.690128	1.42	0.025	0.045	0.154393	2.71799	0.5	0.025	0.430939	0.105172	75.903	5.23131	3.0753
1	1	1121014	2	2	152	52	10.7447	1.44707	0.512262	0.149949	0.0452	0.011479	0.025	0.004252	0	0.266702	3.42279	0.215843	0.27305	120.76	0.030622	0.211107	0.555596	0.017161	19.273	0.270925	44.8853	22.3401	3.16761	15.4896	0.106779	37.0892	0.858861	4.84732	125.366	0.05	1.04081	3.935	0.031742	0.083676	0.107611	3.11973	1.07062	0.025	0.102782	0.105172	75.903	5.23131	3.0753
1	1	1121108	2	1	175	70	16.0948	1.80011	0.721843	0.172445	0.038321	0.020324	0.019592	0.003036	0	0.266702	3.42279	0.215843	0.27305	120.76	0.030622	0.211107	0.555596	0.017161	19.273	0.270925	44.8853	22.3401	3.16761	15.4896	0.106779	37.0892	0.858861	4.84732	125.366	0.05	0.690128	1.42	0.025	0.045	0.154393	2.71799	0.5	0.025	0.430939	0.105172	75.903	5.23131	3.0753
1	1	1111074	2	1	174	76	16.7558	1.86156	0.746485	0.199036	0.018373	0.003062	0.012077	0.003334	0	0.138263	1.96076	0.194216	0.1347	58.0447	0.068385	0.368461	1.10564	0.041736	34.943	0.270925	44.8853	22.3401	3.16761	15.4896	0.106779	37.0892	0.858861	4.84732	125.366	0.05	1.0307	2.11583	0.031596	0.940361	0.07966	2.10566	1.1213	0.025	0.587229	0.105172	75.903	5.23131	3.0753
1	1	1121079	2	2	160	65	11.6397	1.64993	0.584074	0.138035	0.029845	0.011192	0.017582	0.003878	0	0.266702	3.42279	0.215843	0.27305	120.76	0.030622	0.211107	0.555596	0.017161	19.273	0.270925	44.8853	22.3401	3.16761	15.4896	0.106779	37.0892	0.858861	4.84732	125.366	0.05	1.04081	1.87318	0.031742	0.083676	0.125267	3.11973	0.934643	0.025	0.168781	0.105172	75.903	5.23131	3.0753
1	1	1101086	2	1	170	67	16.6917	1.73454	0.69555	0.228307	0.010936	0.009886	0.031972	0.005034	0	0.056234	2.90497	0.17451	0.257727	82.7868	0.044625	0.269126	0.379518	0.014836	10.2732	0.270925	44.8853	22.3401	3.16761	15.4896	0.106779	37.0892	0.858861	4.84732	125.366	0.05	0.77345	1.0425	0.05605	0.458368	0.08646	3.1506	0.759828	0.025	0.126166	0.105172	75.903	5.23131	3.0753
1	1	1121022	2	2	155	55.2	10.965	1.50402	0.532422	0.147897	0.032811	0.017933	0.036232	0.00403	0	0.180936	1.68049	0.031524	0.136978	45.0974	0.041949	0.167724	1.11106	0.023096	19.0264	0.270925	44.8853	22.3401	3.16761	15.4896	0.106779	37.0892	0.858861	4.84732	125.366	0.05	0.690128	1.42	0.025	0.045	0.154393	2.71799	0.5	0.025	0.430939	0.105172	75.903	5.23131	3.0753
1	1	1111073	2	1	172	69	15.9847	1.77003	0.709782	0.207531	0.019305	0.004826	0.012112	0.002494	0	0.138263	1.96076	0.194216	0.1347	58.0447	0.068385	0.368461	1.10564	0.041736	34.943	0.270925	44.8853	22.3401	3.16761	15.4896	0.106779	37.0892	0.858861	4.84732	125.366	0.05	1.0307	2.11583	0.031596	0.940361	0.07966	2.10566	1.1213	0.025	0.587229	0.105172	75.903	5.23131	3.0753
1	1	1101013	2	2	160	57	11.0889	1.55524	0.550554	0.18605	0.006755	0.001737	0.048369	0.004093	0	0.056234	2.90497	0.17451	0.257727	82.7868	0.044625	0.269126	0.379518	0.014836	10.2732	0.270925	44.8853	22.3401	3.16761	15.4896	0.106779	37.0892	0.858861	4.84732	125.366	0.05	0.77345	1.0425	0.05605	0.458368	0.08646	3.1506	0.759828	0.025	0.126166	0.105172	75.903	5.23131	3.0753
1	1	1101089	2	2	153	54	10.8824	1.47766	0.52309	0.176334	0.016794	0.008397	0.010551	0.007297	0	0.056234	2.90497	0.17451	0.257727	82.7868	0.044625	0.269126	0.379518	0.014836	10.2732	0.270925	44.8853	22.3401	3.16761	15.4896	0.106779	37.0892	0.858861	4.84732	125.366	0.05	0.77345	1.0425	0.05605	0.458368	0.08646	3.1506	0.759828	0.025	0.126166	0.105172	75.903	5.23131	3.0753
1	1	1101081	2	1	175	84	17.6371	1.95402	0.783563	0.180595	0.023746	0.005624	0.018121	0.015508	0	0.056234	2.90497	0.17451	0.257727	82.7868	0.044625	0.269126	0.379518	0.014836	10.2732	0.270925	44.8853	22.3401	3.16761	15.4896	0.106779	37.0892	0.858861	4.84732	125.366	0.05	1.55625	0.5	0.025	0.523297	0.05	3.78182	0.5	0.025	0.125167	0.105172	75.903	5.23131	3.0753
1	1	1111072	2	1	174	76	16.7558	1.86156	0.746485	0.195974	0.018373	0.006124	0.012077	0.002381	0	0.138263	1.96076	0.194216	0.1347	58.0447	0.068385	0.368461	1.10564	0.041736	34.943	0.270925	44.8853	22.3401	3.16761	15.4896	0.106779	37.0892	0.858861	4.84732	125.366	0.05	1.0307	2.11583	0.031596	0.940361	0.07966	2.10566	1.1213	0.025	0.587229	0.105172	75.903	5.23131	3.0753
1	1	1101053	2	2	165	65	11.6397	1.68067	0.594957	0.133238	0.043347	0.002487	0.034967	0.002909	0	0.056234	2.90497	0.17451	0.257727	82.7868	0.044625	0.269126	0.379518	0.014836	10.2732	0.270925	44.8853	22.3401	3.16761	15.4896	0.106779	37.0892	0.858861	4.84732	125.366	0.05	0.77345	1.0425	0.05605	0.458368	0.08646	3.1506	0.759828	0.025	0.126166	0.105172	75.903	5.23131	3.0753
1	1	1101008	2	1	170	73	16.4253	1.80279	0.72292	0.188508	0.02913	0.007366	0.02456	0.002744	0.002058	0.056234	2.90497	0.17451	0.257727	82.7868	0.044625	0.269126	0.379518	0.014836	10.2732	0.270925	44.8853	22.3401	3.16761	15.4896	0.106779	37.0892	0.858861	4.84732	125.366	0.05	0.77345	1.0425	0.05605	0.458368	0.08646	3.1506	0.759828	0.025	0.126166	0.105172	75.903	5.23131	3.0753
1	1	1121049	2	2	162	70	11.984	1.71864	0.608398	0.116341	0.047725	0.007133	0.015	0.007707	0	0.137542	3.1022	0.253241	1.35531	75.9074	0.026216	0.156337	0.25894	0.02413	16.6672	0.270925	44.8853	22.3401	3.16761	15.4896	0.106779	37.0892	0.858861	4.84732	125.366	0.05	0.925529	1.87454	0.039257	0.48194	0.096615	2.71799	0.915508	0.025	0.300755	0.105172	75.903	5.23131	3.0753
1	1	1121090	2	1	175	70	17.0416	1.80011	0.721843	0.187226	0.040575	0.01565	0.02	0.005679	0	0.266702	3.42279	0.215843	0.27305	120.76	0.030622	0.211107	0.555596	0.017161	19.273	0.270925	44.8853	22.3401	3.16761	15.4896	0.106779	37.0892	0.858861	4.84732	125.366	0.05	1.04081	1.87318	0.031742	0.083676	0.125267	3.11973	0.934643	0.025	0.168781	0.105172	75.903	5.23131	3.0753
1	1	1101085	2	1	175	83	17.5269	1.94352	0.779352	0.173459	0.02891	0.008799	0.030258	0.004293	0	0.137542	3.1022	0.253241	1.35531	75.9074	0.055499	0.407911	0.694504	0.032703	26.2775	0.270925	44.8853	22.3401	3.16761	15.4896	0.106779	37.0892	0.858861	4.84732	125.366	0.05	0.77345	1.0425	0.05605	0.458368	0.08646	3.1506	0.759828	0.025	0.126166	0.105172	75.903	5.23131	3.0753
1	1	1101088	2	2	160	59	11.2266	1.57956	0.559165	0.154037	0.028316	0.007928	0.019492	0.004797	0	0.056234	2.90497	0.17451	0.257727	82.7868	0.044625	0.269126	0.379518	0.014836	10.2732	0.270925	44.8853	22.3401	3.16761	15.4896	0.106779	37.0892	0.858861	4.84732	125.366	0.05	0.77345	1.0425	0.05605	0.458368	0.08646	3.1506	0.759828	0.025	0.126166	0.105172	75.903	5.23131	3.0753
1	1	1101002	2	2	162	65	11.6397	1.66227	0.588443	0.150915	0.024249	0.003908	0.018809	0.003765	0	0.056234	2.90497	0.17451	0.257727	82.7868	0.044625	0.269126	0.379518	0.014836	10.2732	0.270925	44.8853	22.3401	3.16761	15.4896	0.106779	37.0892	0.858861	4.84732	125.366	0.05	0.782589	1.0425	0.025	0.106526	0.05	3.40216	1.03731	0.025	0.138357	0.105172	75.903	5.23131	3.0753
1	1	1121031	2	1	175	70	17.0416	1.80011	0.721843	0.189472	0.033692	0.020288	0.011786	0.002786	0	0.266702	3.42279	0.215843	0.27305	120.76	0.030622	0.211107	0.555596	0.017161	19.273	0.270925	44.8853	22.3401	3.16761	15.4896	0.106779	37.0892	0.858861	4.84732	125.366	0.05	0.690128	1.42	0.025	0.045	0.154393	2.71799	0.5	0.025	0.430939	0.105172	75.903	5.23131	3.0753
1	1	1121040	2	1	175	75	17.6248	1.85687	0.744605	0.173101	0.051406	0.01119	0.012	0.003714	0	0.266702	3.42279	0.215843	0.27305	120.76	0.030622	0.211107	0.555596	0.017161	19.273	0.270925	44.8853	22.3401	3.16761	15.4896	0.106779	37.0892	0.858861	4.84732	125.366	0.05	0.925529	1.87454	0.039257	0.48194	0.096615	2.71799	0.915508	0.025	0.300755	0.105172	75.903	5.23131	3.0753
1	1	1101052	2	2	152	60	11.2955	1.54332	0.546335	0.151839	0.028575	0.007844	0.017917	0.003858	0	0.056234	2.90497	0.17451	0.257727	82.7868	0.044625	0.269126	0.379518	0.014836	10.2732	0.270925	44.8853	22.3401	3.16761	15.4896	0.106779	37.0892	0.858861	4.84732	125.366	0.05	0.77345	1.0425	0.05605	0.458368	0.08646	3.1506	0.759828	0.025	0.126166	0.105172	75.903	5.23131	3.0753
1	1	1101090	2	1	165	70	16.0948	1.73766	0.696803	0.215556	0.00958	0.00479	0.021745	0.004068	0	0.056234	2.90497	0.17451	0.257727	82.7868	0.044625	0.269126	0.379518	0.014836	10.2732	0.270925	44.8853	22.3401	3.16761	15.4896	0.106779	37.0892	0.858861	4.84732	125.366	0.05	0.77345	1.0425	0.05605	0.458368	0.08646	3.1506	0.759828	0.025	0.126166	0.105172	75.903	5.23131	3.0753
1	1	1101017	2	2	155	58	11.1578	1.53788	0.54441	0.175199	0.012023	0.005153	0.024569	0.005966	0	0.056234	2.90497	0.17451	0.257727	82.7868	0.044625	0.269126	0.379518	0.014836	10.2732	0.270925	44.8853	22.3401	3.16761	15.4896	0.106779	37.0892	0.858861	4.84732	125.366	0.05	0.811798	1.0425	0.074841	0.926669	0.05	1.79665	1.18786	0.025	0.129212	0.105172	75.903	5.23131	3.0753
1	1	1101059	2	2	160	51	10.6758	1.47931	0.523676	0.191262	0.013706	0.004361	0.011765	0.004109	0	0.080426	7.2701	0.54237	7.63668	33.5019	0.090685	1.14002	0.494668	0.063482	44.5295	0.270925	44.8853	22.3401	3.16761	15.4896	0.106779	37.0892	0.858861	4.84732	125.366	0.05	0.77345	1.0425	0.05605	0.458368	0.08646	3.1506	0.759828	0.025	0.126166	0.105172	75.903	5.23131	3.0753
1	1	1101022	2	1	175	75	16.6456	1.85687	0.744605	0.180328	0.03699	0.004624	0.043	0.003129	0	0.056234	2.90497	0.17451	0.257727	82.7868	0.044625	0.269126	0.379518	0.014836	10.2732	0.270925	44.8853	22.3401	3.16761	15.4896	0.106779	37.0892	0.858861	4.84732	125.366	0.05	0.77345	1.0425	0.05605	0.458368	0.08646	3.1506	0.759828	0.025	0.126166	0.105172	75.903	5.23131	3.0753
1	1	1111077	2	1	177	75	16.6456	1.86957	0.749699	0.200364	0.018495	0.003083	0.011143	0.002631	0	0.138263	1.96076	0.194216	0.1347	58.0447	0.068385	0.368461	1.10564	0.041736	34.943	0.270925	44.8853	22.3401	3.16761	15.4896	0.106779	37.0892	0.858861	4.84732	125.366	0.05	1.0307	2.11583	0.031596	0.940361	0.07966	2.10566	1.1213	0.025	0.587229	0.105172	75.903	5.23131	3.0753
1	1	1111024	2	2	155	55	10.9512	1.50156	0.531553	0.178372	0.016593	0.004148	0.022208	0.004171	0	0.138263	1.96076	0.194216	0.1347	58.0447	0.068385	0.368461	1.10564	0.041736	34.943	0.270925	44.8853	22.3401	3.16761	15.4896	0.106779	37.0892	0.858861	4.84732	125.366	0.05	0.925529	1.87454	0.039257	0.48194	0.096615	2.71799	0.915508	0.025	0.300755	0.105172	75.903	5.23131	3.0753
1	1	1121096	2	1	180	90	19.3744	2.05	0.82205	0.164593	0.035879	0.0148	0.012698	0.003606	0	0.266702	3.42279	0.215843	0.27305	120.76	0.030622	0.211107	0.555596	0.017161	19.273	0.270925	44.8853	22.3401	3.16761	15.4896	0.106779	37.0892	0.858861	4.84732	125.366	0.05	1.04081	1.87318	0.031742	0.083676	0.125267	3.11973	0.934643	0.025	0.168781	0.105172	75.903	5.23131	3.0753
1	1	1111016	2	2	153	55	10.9512	1.48991	0.527427	0.191804	0.004148	0.003161	0.01487	0.00538	0	0.138263	1.96076	0.194216	0.1347	58.0447	0.068385	0.368461	1.10564	0.041736	34.943	0.270925	44.8853	22.3401	3.16761	15.4896	0.106779	37.0892	0.858861	4.84732	125.366	0.05	1.0307	2.11583	0.031596	0.940361	0.07966	2.10566	1.1213	0.025	0.587229	0.105172	75.903	5.23131	3.0753
1	1	1121119	2	2	160	60	11.2955	1.59155	0.56341	0.150326	0.015688	0.022244	0.04	0.002984	0	0.266702	3.42279	0.215843	0.27305	120.76	0.030622	0.211107	0.555596	0.017161	19.273	0.270925	44.8853	22.3401	3.16761	15.4896	0.106779	37.0892	0.858861	4.84732	125.366	0.05	1.04081	1.87318	0.031742	0.083676	0.125267	3.11973	0.934643	0.025	0.168781	0.105172	75.903	5.23131	3.0753
1	1	1101029	2	1	174	74	16.5355	1.83935	0.737581	0.194856	0.023941	0.004655	0.052905	0.003625	0	0.056234	2.90497	0.17451	0.257727	82.7868	0.044625	0.269126	0.379518	0.014836	10.2732	0.270925	44.8853	22.3401	3.16761	15.4896	0.106779	37.0892	0.858861	4.84732	125.366	0.05	0.77345	1.0425	0.05605	0.458368	0.08646	3.1506	0.759828	0.025	0.126166	0.105172	75.903	5.23131	3.0753
1	1	1121103	2	2	160	75	12.3282	1.75967	0.622923	0.123722	0.022504	0.01815	0.015238	0.004301	0	0.266702	3.42279	0.215843	0.27305	120.76	0.030622	0.211107	0.555596	0.017161	19.273	0.270925	44.8853	22.3401	3.16761	15.4896	0.106779	37.0892	0.858861	4.84732	125.366	0.05	1.04081	1.87318	0.031742	0.083676	0.125267	3.11973	0.934643	0.025	0.168781	0.105172	75.903	5.23131	3.0753
1	1	1101041	2	2	155	59.84	11.2844	1.55965	0.552115	0.118983	0.061736	0.007857	0.032115	0.00286	0	0.056234	2.90497	0.17451	0.257727	82.7868	0.044625	0.269126	0.379518	0.014836	10.2732	0.270925	44.8853	22.3401	3.16761	15.4896	0.106779	37.0892	0.858861	4.84732	125.366	0.05	0.77345	1.0425	0.05605	0.458368	0.08646	3.1506	0.759828	0.025	0.126166	0.105172	75.903	5.23131	3.0753
1	1	1101024	2	1	170	66	16.575	1.72284	0.69086	0.224977	0.020928	0.005232	0.034848	0.00232	0	0.056234	2.90497	0.17451	0.257727	82.7868	0.044625	0.269126	0.379518	0.014836	10.2732	0.270925	44.8853	22.3401	3.16761	15.4896	0.106779	37.0892	0.858861	4.84732	125.366	0.05	0.77345	1.0425	0.05605	0.458368	0.08646	3.1506	0.759828	0.025	0.126166	0.105172	75.903	5.23131	3.0753
1	1	1121083	2	2	160	60	11.2955	1.59155	0.56341	0.139456	0.035859	0.012943	0.019048	0.004587	0	0.266702	3.42279	0.215843	0.27305	120.76	0.030622	0.211107	0.555596	0.017161	19.273	0.270925	44.8853	22.3401	3.16761	15.4896	0.106779	37.0892	0.858861	4.84732	125.366	0.05	1.04081	1.87318	0.031742	0.083676	0.125267	3.11973	0.934643	0.025	0.168781	0.105172	75.903	5.23131	3.0753
1	1	1121034	2	1	175	70	16.0948	1.80011	0.721843	0.172103	0.038663	0.019161	0.015714	0.00375	0	0.266702	3.42279	0.215843	0.27305	120.76	0.030622	0.211107	0.555596	0.017161	19.273	0.270925	44.8853	22.3401	3.16761	15.4896	0.106779	37.0892	0.858861	4.84732	125.366	0.05	1.04081	1.87318	0.031742	0.083676	0.125267	3.11973	0.934643	0.025	0.168781	0.105172	75.903	5.23131	3.0753
1	1	1101049	2	1	174	72	16.3152	1.81681	0.728542	0.188664	0.034395	0.004721	0.025	0.002944	0	0.056234	2.90497	0.17451	0.257727	82.7868	0.044625	0.269126	0.379518	0.014836	10.2732	0.270925	44.8853	22.3401	3.16761	15.4896	0.106779	37.0892	0.858861	4.84732	125.366	0.05	0.77345	1.0425	0.05605	0.458368	0.08646	3.1506	0.759828	0.025	0.126166	0.105172	75.903	5.23131	3.0753
1	1	1121016	2	2	160	66	11.7086	1.6613	0.5881	0.138068	0.024551	0.014784	0.020467	0.003671	0	0.266702	3.42279	0.215843	0.27305	120.76	0.030622	0.211107	0.555596	0.017161	19.273	0.270925	44.8853	22.3401	3.16761	15.4896	0.106779	37.0892	0.858861	4.84732	125.366	0.05	1.49164	1.17	0.025	0.045	0.124565	2.97062	1.12475	0.025	0.261698	0.105172	75.903	5.23131	3.0753
1	1	1111086	2	2	163	55	10.9512	1.54759	0.547848	0.174224	0.016593	0.008296	0.013506	0.004143	0	0.138263	1.96076	0.194216	0.1347	58.0447	0.068385	0.368461	1.10564	0.041736	34.943	0.270925	44.8853	22.3401	3.16761	15.4896	0.106779	37.0892	0.858861	4.84732	125.366	0.05	1.0307	2.11583	0.031596	0.940361	0.07966	2.10566	1.1213	0.025	0.587229	0.105172	75.903	5.23131	3.0753
1	1	1101031	2	1	172	70	16.0948	1.78153	0.714392	0.192289	0.032847	0.00479	0.048956	0.003888	0	0.056234	2.90497	0.17451	0.257727	82.7868	0.044625	0.269126	0.379518	0.014836	10.2732	0.270925	44.8853	22.3401	3.16761	15.4896	0.106779	37.0892	0.858861	4.84732	125.366	0.05	0.77345	1.0425	0.05605	0.458368	0.08646	3.1506	0.759828	0.025	0.126166	0.105172	75.903	5.23131	3.0753
1	1	1111017	2	2	160	60	11.2955	1.59155	0.56341	0.171449	0.009525	0.007284	0.024643	0.00571	0	0.138263	1.96076	0.194216	0.1347	58.0447	0.068385	0.368461	1.10564	0.041736	34.943	0.270925	44.8853	22.3401	3.16761	15.4896	0.106779	37.0892	0.858861	4.84732	125.366	0.05	0.774498	1.94	0.025	0.296286	0.05	2.09398	0.5	0.025	0.289616	0.105172	75.903	5.23131	3.0753
1	1	1111083	2	2	160	62	11.4331	1.61521	0.571785	0.162636	0.015367	0.006403	0.014401	0.003437	0	0.138263	1.96076	0.194216	0.1347	58.0447	0.068385	0.368461	1.10564	0.041736	34.943	0.270925	44.8853	22.3401	3.16761	15.4896	0.106779	37.0892	0.858861	4.84732	125.366	0.05	1.0307	2.11583	0.031596	0.940361	0.07966	2.10566	1.1213	0.025	0.587229	0.105172	75.903	5.23131	3.0753
1	1	1101075	2	1	170	67	15.7644	1.73454	0.69555	0.156976	0.078079	0.000934	0.015778	0.002661	0	0.056234	2.90497	0.17451	0.257727	82.7868	0.044625	0.269126	0.379518	0.014836	10.2732	0.270925	44.8853	22.3401	3.16761	15.4896	0.106779	37.0892	0.858861	4.84732	125.366	0.05	0.77345	1.0425	0.05605	0.458368	0.08646	3.1506	0.759828	0.025	0.126166	0.105172	75.903	5.23131	3.0753
1	1	1101050	2	1	173	75	17.6248	1.84411	0.739488	0.192159	0.039166	0.004896	0.012	0.002664	0	0.056234	2.90497	0.17451	0.257727	82.7868	0.044625	0.269126	0.379518	0.014836	10.2732	0.270925	44.8853	22.3401	3.16761	15.4896	0.106779	37.0892	0.858861	4.84732	125.366	0.05	0.77345	1.0425	0.05605	0.458368	0.08646	3.1506	0.759828	0.025	0.126166	0.105172	75.903	5.23131	3.0753
1	1	1121102	2	1	170	80	17.1964	1.87863	0.75333	0.161366	0.035826	0.017764	0.02375	0.003946	0	0.266702	3.42279	0.215843	0.27305	120.76	0.030622	0.211107	0.555596	0.017161	19.273	0.270925	44.8853	22.3401	3.16761	15.4896	0.106779	37.0892	0.858861	4.84732	125.366	0.05	1.04081	1.87318	0.031742	0.083676	0.125267	3.11973	0.934643	0.025	0.168781	0.105172	75.903	5.23131	3.0753
1	1	1111019	2	1	170	65	15.544	1.71105	0.686129	0.221583	0.004982	0.012574	0.039011	0.010603	0	0.138263	1.96076	0.194216	0.1347	58.0447	0.068385	0.368461	1.10564	0.041736	34.943	0.270925	44.8853	22.3401	3.16761	15.4896	0.106779	37.0892	0.858861	4.84732	125.366	0.05	1.03728	2.11583	0.025	0.045	0.158045	2.10566	1.2693	0.025	0.128917	0.105172	75.903	5.23131	3.0753
1	1	1121086	2	2	158	55	10.9512	1.51893	0.537702	0.152238	0.033185	0.013689	0.020779	0.005792	0	0.266702	3.42279	0.215843	0.27305	120.76	0.030622	0.211107	0.555596	0.017161	19.273	0.270925	44.8853	22.3401	3.16761	15.4896	0.106779	37.0892	0.858861	4.84732	125.366	0.05	1.04081	1.87318	0.031742	0.083676	0.125267	3.11973	0.934643	0.025	0.168781	0.105172	75.903	5.23131	3.0753
1	1	1111091	2	2	163	65	11.6397	1.66842	0.59062	0.147584	0.026514	0.004974	0.016044	0.003654	0	0.138263	1.96076	0.194216	0.1347	58.0447	0.068385	0.368461	1.10564	0.041736	34.943	0.270925	44.8853	22.3401	3.16761	15.4896	0.106779	37.0892	0.858861	4.84732	125.366	0.05	1.0307	2.11583	0.031596	0.940361	0.07966	2.10566	1.1213	0.025	0.587229	0.105172	75.903	5.23131	3.0753
1	1	1101104	2	2	160	60	11.2955	1.59155	0.56341	0.160092	0.019201	0.010646	0.026667	0.00501	0	0.056234	2.90497	0.17451	0.257727	82.7868	0.044625	0.269126	0.379518	0.014836	10.2732	0.270925	44.8853	22.3401	3.16761	15.4896	0.106779	37.0892	0.858861	4.84732	125.366	0.05	0.77345	1.0425	0.05605	0.458368	0.08646	3.1506	0.759828	0.025	0.126166	0.105172	75.903	5.23131	3.0753
1	1	1121094	2	1	170	75	17.6248	1.82485	0.731767	0.180724	0.039166	0.015107	0.020571	0.004106	0	0.266702	3.42279	0.215843	0.27305	120.76	0.030622	0.211107	0.555596	0.017161	19.273	0.270925	44.8853	22.3401	3.16761	15.4896	0.106779	37.0892	0.858861	4.84732	125.366	0.05	0.690128	1.42	0.025	0.045	0.154393	2.71799	0.5	0.025	0.430939	0.105172	75.903	5.23131	3.0753
1	1	1121118	2	2	160	65	11.6397	1.64993	0.584074	0.134811	0.024516	0.020359	0.017582	0.002538	0	0.266702	3.42279	0.215843	0.27305	120.76	0.030622	0.211107	0.555596	0.017161	19.273	0.270925	44.8853	22.3401	3.16761	15.4896	0.106779	37.0892	0.858861	4.84732	125.366	0.05	1.04081	1.87318	0.031742	0.083676	0.125267	3.11973	0.934643	0.025	0.168781	0.105172	75.903	5.23131	3.0753
1	1	1111092	2	2	159	63	11.502	1.62078	0.573754	0.161018	0.015214	0.006339	0.016553	0.003394	0	0.138263	1.96076	0.194216	0.1347	58.0447	0.068385	0.368461	1.10564	0.041736	34.943	0.270925	44.8853	22.3401	3.16761	15.4896	0.106779	37.0892	0.858861	4.84732	125.366	0.05	1.0307	2.11583	0.031596	0.940361	0.07966	2.10566	1.1213	0.025	0.587229	0.105172	75.903	5.23131	3.0753
1	1	1121120	2	1	175	75	17.6248	1.85687	0.744605	0.178241	0.030074	0.026717	0.025333	0.001994	0	0.266702	3.42279	0.215843	0.27305	120.76	0.030622	0.211107	0.555596	0.017161	19.273	0.270925	44.8853	22.3401	3.16761	15.4896	0.106779	37.0892	0.858861	4.84732	125.366	0.05	0.690128	1.42	0.025	0.045	0.154393	2.71799	0.5	0.025	0.430939	0.105172	75.903	5.23131	3.0753
1	1	1121104	2	1	180	85	17.7472	1.99794	0.801175	0.156593	0.034799	0.022225	0.018151	0.00493	0	0.266702	3.42279	0.215843	0.27305	120.76	0.030622	0.211107	0.555596	0.017161	19.273	0.270925	44.8853	22.3401	3.16761	15.4896	0.106779	37.0892	0.858861	4.84732	125.366	0.05	1.04081	1.87318	0.031742	0.083676	0.125267	3.11973	0.934643	0.025	0.168781	0.105172	75.903	5.23131	3.0753
1	1	1101076	2	2	164	72	12.1217	1.75343	0.620712	0.145307	0.021045	0.002004	0.024685	0.001082	0	0.056234	2.90497	0.17451	0.257727	82.7868	0.044625	0.269126	0.379518	0.014836	10.2732	0.270925	44.8853	22.3401	3.16761	15.4896	0.106779	37.0892	0.858861	4.84732	125.366	0.05	0.77345	1.0425	0.05605	0.458368	0.08646	3.1506	0.759828	0.025	0.126166	0.105172	75.903	5.23131	3.0753
1	1	1111093	2	2	164	62	11.4331	1.63932	0.580319	0.163139	0.015367	0.006403	0.015611	0.00404	0	0.138263	1.96076	0.194216	0.1347	58.0447	0.068385	0.368461	1.10564	0.041736	34.943	0.270925	44.8853	22.3401	3.16761	15.4896	0.106779	37.0892	0.858861	4.84732	125.366	0.05	1.0307	2.11583	0.031596	0.940361	0.07966	2.10566	1.1213	0.025	0.587229	0.105172	75.903	5.23131	3.0753
1	1	1121092	2	2	165	65	11.6397	1.68067	0.594957	0.134304	0.029845	0.015509	0.017582	0.005279	0	0.266702	3.42279	0.215843	0.27305	120.76	0.030622	0.211107	0.555596	0.017161	19.273	0.270925	44.8853	22.3401	3.16761	15.4896	0.106779	37.0892	0.858861	4.84732	125.366	0.05	1.04081	1.87318	0.031742	0.083676	0.125267	3.11973	0.934643	0.025	0.168781	0.105172	75.903	5.23131	3.0753
1	1	1111088	2	2	162	63	11.502	1.63905	0.580225	0.162286	0.015214	0.005071	0.015193	0.003975	0	0.138263	1.96076	0.194216	0.1347	58.0447	0.068385	0.368461	1.10564	0.041736	34.943	0.270925	44.8853	22.3401	3.16761	15.4896	0.106779	37.0892	0.858861	4.84732	125.366	0.05	1.0307	2.11583	0.031596	0.940361	0.07966	2.10566	1.1213	0.025	0.587229	0.105172	75.903	5.23131	3.0753
1	1	1121093	2	1	170	80	18.208	1.87863	0.75333	0.174019	0.037933	0.015647	0.0175	0.004925	0	0.266702	3.42279	0.215843	0.27305	120.76	0.030622	0.211107	0.555596	0.017161	19.273	0.270925	44.8853	22.3401	3.16761	15.4896	0.106779	37.0892	0.858861	4.84732	125.366	0.05	1.04081	1.87318	0.031742	0.083676	0.125267	3.11973	0.934643	0.025	0.168781	0.105172	75.903	5.23131	3.0753
1	1	1111081	2	2	156	56	11.02	1.51964	0.537952	0.176288	0.016399	0.0041	0.013265	0.003166	0	0.138263	1.96076	0.194216	0.1347	58.0447	0.068385	0.368461	1.10564	0.041736	34.943	0.270925	44.8853	22.3401	3.16761	15.4896	0.106779	37.0892	0.858861	4.84732	125.366	0.05	1.0307	2.11583	0.031596	0.940361	0.07966	2.10566	1.1213	0.025	0.587229	0.105172	75.903	5.23131	3.0753
1	1	1121057	2	2	160	60	11.2955	1.59155	0.56341	0.139232	0.029415	0.01961	0.038333	0.002358	0	0.266702	3.42279	0.215843	0.27305	120.76	0.030622	0.211107	0.555596	0.017161	19.273	0.270925	44.8853	22.3401	3.16761	15.4896	0.106779	37.0892	0.858861	4.84732	125.366	0.05	0.925529	1.87454	0.039257	0.48194	0.096615	2.71799	0.915508	0.025	0.300755	0.105172	75.903	5.23131	3.0753
1	1	1101003	2	2	167	76	12.3971	1.81626	0.642955	0.137713	0.022817	0.002589	0.021758	0.00395	0	0.056234	2.90497	0.17451	0.257727	82.7868	0.044625	0.269126	0.379518	0.014836	10.2732	0.270925	44.8853	22.3401	3.16761	15.4896	0.106779	37.0892	0.858861	4.84732	125.366	0.05	0.77345	1.0425	0.05605	0.458368	0.08646	3.1506	0.759828	0.025	0.126166	0.105172	75.903	5.23131	3.0753
1	1	1101033	2	1	175	75	17.6248	1.85687	0.744605	0.195831	0.039166	0.004896	0.046533	0.00337	0	0.056234	2.90497	0.17451	0.257727	82.7868	0.044625	0.269126	0.379518	0.014836	10.2732	0.270925	44.8853	22.3401	3.16761	15.4896	0.106779	37.0892	0.858861	4.84732	125.366	0.05	0.77345	1.0425	0.05605	0.458368	0.08646	3.1506	0.759828	0.025	0.126166	0.105172	75.903	5.23131	3.0753
1	1	1101028	2	1	165	70	17.0416	1.73766	0.696803	0.168822	0.069558	0.005072	0.027143	0.00362	0	0.056234	2.90497	0.17451	0.257727	82.7868	0.044625	0.269126	0.379518	0.014836	10.2732	0.270925	44.8853	22.3401	3.16761	15.4896	0.106779	37.0892	0.858861	4.84732	125.366	0.05	0.77345	1.0425	0.05605	0.458368	0.08646	3.1506	0.759828	0.025	0.126166	0.105172	75.903	5.23131	3.0753
1	1	1101084	2	2	165	54	10.8824	1.54614	0.547334	0.180333	0.018393	0.002799	0.023426	0.004374	0	0.137542	3.1022	0.253241	1.35531	75.9074	0.055499	0.407911	0.694504	0.032703	26.2775	0.270925	44.8853	22.3401	3.16761	15.4896	0.106779	37.0892	0.858861	4.84732	125.366	0.05	0.77345	1.0425	0.05605	0.458368	0.08646	3.1506	0.759828	0.025	0.126166	0.105172	75.903	5.23131	3.0753
1	1	1111034	3	1	176	70	15.1053	1.80627	0.724315	0.202303	0.008991	0.004496	0.030204	0.003512	0	0.138263	1.96076	0.194216	0.1347	58.0447	0.068385	0.368461	1.10564	0.041736	34.943	0.270925	44.8853	22.3401	3.16761	15.4896	0.106779	37.0892	0.858861	4.84732	125.366	0.05	1.0307	2.11583	0.031596	0.940361	0.07966	2.10566	1.1213	0.025	0.587229	0.105172	75.903	5.23131	3.0753
1	1	1121019	3	2	162	70	10.9654	1.71864	0.608398	0.112591	0.029372	0.016318	0.014286	0.004092	0	0.266702	3.42279	0.215843	0.27305	120.76	0.030622	0.211107	0.555596	0.017161	19.273	0.270925	44.8853	22.3401	3.16761	15.4896	0.106779	37.0892	0.858861	4.84732	125.366	0.05	1.54623	0.5	0.025	0.045	0.134492	2.71799	1.07784	0.025	0.045	0.105172	75.903	5.23131	3.0753
1	1	1111047	3	2	160	60	10.1959	1.59155	0.56341	0.15223	0.014161	0.00354	0.013631	0.005342	0	0.138263	1.96076	0.194216	0.1347	58.0447	0.068385	0.368461	1.10564	0.041736	34.943	0.270925	44.8853	22.3401	3.16761	15.4896	0.106779	37.0892	0.858861	4.84732	125.366	0.05	1.0307	2.11583	0.031596	0.940361	0.07966	2.10566	1.1213	0.025	0.587229	0.105172	75.903	5.23131	3.0753
1	1	1111090	3	2	156	56	9.88808	1.51964	0.537952	0.156954	0.014714	0.004905	0.014605	0.004146	0	0.138263	1.96076	0.194216	0.1347	58.0447	0.068385	0.368461	1.10564	0.041736	34.943	0.270925	44.8853	22.3401	3.16761	15.4896	0.106779	37.0892	0.858861	4.84732	125.366	0.05	1.0307	2.11583	0.031596	0.940361	0.07966	2.10566	1.1213	0.025	0.587229	0.105172	75.903	5.23131	3.0753
1	1	1111076	3	1	173	68	13.2903	1.76457	0.707591	0.175087	0.016287	0.004072	0.01187	0.002739	0	0.138263	1.96076	0.194216	0.1347	58.0447	0.068385	0.368461	1.10564	0.041736	34.943	0.270925	44.8853	22.3401	3.16761	15.4896	0.106779	37.0892	0.858861	4.84732	125.366	0.05	1.0307	2.11583	0.031596	0.940361	0.07966	2.10566	1.1213	0.025	0.587229	0.105172	75.903	5.23131	3.0753
1	1	1121018	3	1	175	75	14.9056	1.85687	0.744605	0.128798	0.0417	0.029377	0.015333	0.00337	0	0.266702	3.42279	0.215843	0.27305	120.76	0.030622	0.211107	0.555596	0.017161	19.273	0.270925	44.8853	22.3401	3.16761	15.4896	0.106779	37.0892	0.858861	4.84732	125.366	0.05	1.0602	1.21	0.025	0.045	0.138105	2.79006	0.5	0.025	0.045	0.105172	75.903	5.23131	3.0753
1	1	1121021	3	1	172	80	14.6398	1.89186	0.758636	0.139154	0.028593	0.01525	0.011563	0.005419	0	0.266702	3.42279	0.215843	0.27305	120.76	0.030622	0.211107	0.555596	0.017161	19.273	0.270925	44.8853	22.3401	3.16761	15.4896	0.106779	37.0892	0.858861	4.84732	125.366	0.05	1.20078	1.09	0.025	0.194245	0.101167	2.71799	1.15666	0.025	0.045	0.105172	75.903	5.23131	3.0753
1	1	1101097	3	1	172	70.5	14.3698	1.78724	0.716684	0.174102	0.016986	0.012739	0.011206	0.005317	0	0.056234	2.90497	0.17451	0.257727	82.7868	0.044625	0.269126	0.379518	0.014836	10.2732	0.270925	44.8853	22.3401	3.16761	15.4896	0.106779	37.0892	0.858861	4.84732	125.366	0.05	0.77345	1.0425	0.05605	0.458368	0.08646	3.1506	0.759828	0.025	0.126166	0.105172	75.903	5.23131	3.0753
1	1	1101042	3	1	172	75	14.9056	1.8377	0.73692	0.16059	0.031053	0.007098	0.029667	0.001634	0	0.056234	2.90497	0.17451	0.257727	82.7868	0.044625	0.269126	0.379518	0.014836	10.2732	0.270925	44.8853	22.3401	3.16761	15.4896	0.106779	37.0892	0.858861	4.84732	125.366	0.05	0.387336	0.5	0.025	0.045	0.05	3.52069	0.5	0.025	0.125167	0.105172	75.903	5.23131	3.0753
1	1	1111030	3	1	172	75	14.9056	1.8377	0.73692	0.18632	0.008281	0.00414	0.010905	0.00388	0	0.138263	1.96076	0.194216	0.1347	58.0447	0.068385	0.368461	1.10564	0.041736	34.943	0.270925	44.8853	22.3401	3.16761	15.4896	0.106779	37.0892	0.858861	4.84732	125.366	0.05	1.0307	2.11583	0.031596	0.940361	0.07966	2.10566	1.1213	0.025	0.587229	0.105172	75.903	5.23131	3.0753
1	1	1101099	3	1	163	75	15.7337	1.77939	0.713536	0.192301	0.008741	0.008741	0.0072	0.005239	0	0.056234	2.90497	0.17451	0.257727	82.7868	0.044625	0.269126	0.379518	0.014836	10.2732	0.270925	44.8853	22.3401	3.16761	15.4896	0.106779	37.0892	0.858861	4.84732	125.366	0.05	0.77345	1.0425	0.05605	0.458368	0.08646	3.1506	0.759828	0.025	0.126166	0.105172	75.903	5.23131	3.0753
1	1	1101113	3	2	160	60	10.1959	1.59155	0.56341	0.140345	0.023264	0.00708	0.01375	0.005968	0	0.056234	2.90497	0.17451	0.257727	82.7868	0.044625	0.269126	0.379518	0.014836	10.2732	0.270925	44.8853	22.3401	3.16761	15.4896	0.106779	37.0892	0.858861	4.84732	125.366	0.05	0.77345	1.0425	0.05605	0.458368	0.08646	3.1506	0.759828	0.025	0.126166	0.105172	75.903	5.23131	3.0753
1	1	1121111	3	2	155	55	10.4652	1.50156	0.531553	0.166492	0.015856	0.007928	0.021299	0.001972	0	0.266702	3.42279	0.215843	0.27305	120.76	0.030622	0.211107	0.555596	0.017161	19.273	0.270925	44.8853	22.3401	3.16761	15.4896	0.106779	37.0892	0.858861	4.84732	125.366	0.05	1.04081	1.87318	0.031742	0.083676	0.125267	3.11973	0.934643	0.025	0.168781	0.105172	75.903	5.23131	3.0753
1	1	1101098	3	2	170	61.7	10.3267	1.67139	0.591674	0.159233	0.006974	0.001162	0.020259	0.005418	0	0.056234	2.90497	0.17451	0.257727	82.7868	0.044625	0.269126	0.379518	0.014836	10.2732	0.270925	44.8853	22.3401	3.16761	15.4896	0.106779	37.0892	0.858861	4.84732	125.366	0.05	0.77345	1.0425	0.05605	0.458368	0.08646	3.1506	0.759828	0.025	0.126166	0.105172	75.903	5.23131	3.0753
1	1	1121025	3	2	158	58	10.042	1.55567	0.550708	0.130368	0.028856	0.013913	0.016477	0.004359	0	0.266702	3.42279	0.215843	0.27305	120.76	0.030622	0.211107	0.555596	0.017161	19.273	0.270925	44.8853	22.3401	3.16761	15.4896	0.106779	37.0892	0.858861	4.84732	125.366	0.05	1.04081	1.87318	0.031742	0.083676	0.125267	3.11973	0.934643	0.025	0.168781	0.105172	75.903	5.23131	3.0753
1	1	1111050	3	2	156	62	11.0398	1.59086	0.563165	0.158276	0.014838	0.004946	0.015092	0.00237	0	0.138263	1.96076	0.194216	0.1347	58.0447	0.068385	0.368461	1.10564	0.041736	34.943	0.270925	44.8853	22.3401	3.16761	15.4896	0.106779	37.0892	0.858861	4.84732	125.366	0.05	1.0307	2.11583	0.031596	0.940361	0.07966	2.10566	1.1213	0.025	0.587229	0.105172	75.903	5.23131	3.0753
1	1	1111043	3	1	172	70	14.3103	1.78153	0.714392	0.181008	0.017036	0.006389	0.015306	0.002686	0	0.138263	1.96076	0.194216	0.1347	58.0447	0.068385	0.368461	1.10564	0.041736	34.943	0.270925	44.8853	22.3401	3.16761	15.4896	0.106779	37.0892	0.858861	4.84732	125.366	0.05	1.0307	2.11583	0.031596	0.940361	0.07966	2.10566	1.1213	0.025	0.587229	0.105172	75.903	5.23131	3.0753
1	1	1111061	3	2	155	62	11.0398	1.58474	0.560996	0.161986	0.014838	0.001237	0.014804	0.004668	0	0.138263	1.96076	0.194216	0.1347	58.0447	0.068385	0.368461	1.10564	0.041736	34.943	0.270925	44.8853	22.3401	3.16761	15.4896	0.106779	37.0892	0.858861	4.84732	125.366	0.05	1.0307	2.11583	0.031596	0.940361	0.07966	2.10566	1.1213	0.025	0.587229	0.105172	75.903	5.23131	3.0753
1	1	1111044	3	1	170	70	15.1053	1.76907	0.709397	0.208672	0.00562	0.001499	0.016327	0.003299	0	0.138263	1.96076	0.194216	0.1347	58.0447	0.068385	0.368461	1.10564	0.041736	34.943	0.270925	44.8853	22.3401	3.16761	15.4896	0.106779	37.0892	0.858861	4.84732	125.366	0.05	1.0307	2.11583	0.031596	0.940361	0.07966	2.10566	1.1213	0.025	0.587229	0.105172	75.903	5.23131	3.0753
1	1	1101092	3	2	157	65	11.286	1.63129	0.577478	0.151927	0.014469	0.007235	0.009846	0.003799	0	0.056234	2.90497	0.17451	0.257727	82.7868	0.044625	0.269126	0.379518	0.014836	10.2732	0.270925	44.8853	22.3401	3.16761	15.4896	0.106779	37.0892	0.858861	4.84732	125.366	0.05	0.77345	1.0425	0.05605	0.458368	0.08646	3.1506	0.759828	0.025	0.126166	0.105172	75.903	5.23131	3.0753
1	1	1111029	3	1	169	70	15.1053	1.76282	0.70689	0.20637	0.008991	0.000428	0.014643	0.003498	0	0.138263	1.96076	0.194216	0.1347	58.0447	0.068385	0.368461	1.10564	0.041736	34.943	0.270925	44.8853	22.3401	3.16761	15.4896	0.106779	37.0892	0.858861	4.84732	125.366	0.05	1.0307	2.11583	0.031596	0.940361	0.07966	2.10566	1.1213	0.025	0.587229	0.105172	75.903	5.23131	3.0753
1	1	1111026	3	1	172	70	14.3103	1.78153	0.714392	0.194495	0.007098	0.002839	0.011378	0.004949	0	0.138263	1.96076	0.194216	0.1347	58.0447	0.068385	0.368461	1.10564	0.041736	34.943	0.270925	44.8853	22.3401	3.16761	15.4896	0.106779	37.0892	0.858861	4.84732	125.366	0.05	1.0307	2.11583	0.031596	0.940361	0.07966	2.10566	1.1213	0.025	0.587229	0.105172	75.903	5.23131	3.0753
1	1	1111046	3	2	155	55	10.4652	1.50156	0.531553	0.183009	0.005285	0.001982	0.016688	0.00347	0	0.138263	1.96076	0.194216	0.1347	58.0447	0.068385	0.368461	1.10564	0.041736	34.943	0.270925	44.8853	22.3401	3.16761	15.4896	0.106779	37.0892	0.858861	4.84732	125.366	0.05	1.0307	2.11583	0.031596	0.940361	0.07966	2.10566	1.1213	0.025	0.587229	0.105172	75.903	5.23131	3.0753
1	1	1111041	3	1	175	68	14.8539	1.77678	0.712488	0.195686	0.018203	0.004551	0.022584	0.003847	0	0.138263	1.96076	0.194216	0.1347	58.0447	0.068385	0.368461	1.10564	0.041736	34.943	0.270925	44.8853	22.3401	3.16761	15.4896	0.106779	37.0892	0.858861	4.84732	125.366	0.05	1.0307	2.11583	0.031596	0.940361	0.07966	2.10566	1.1213	0.025	0.587229	0.105172	75.903	5.23131	3.0753
1	1	1111038	3	1	172	70	15.1053	1.78153	0.714392	0.209796	0.004496	0.001499	0.019184	0.003287	0	0.138263	1.96076	0.194216	0.1347	58.0447	0.068385	0.368461	1.10564	0.041736	34.943	0.270925	44.8853	22.3401	3.16761	15.4896	0.106779	37.0892	0.858861	4.84732	125.366	0.05	1.0307	2.11583	0.031596	0.940361	0.07966	2.10566	1.1213	0.025	0.587229	0.105172	75.903	5.23131	3.0753
1	1	1101109	3	1	164	60	13.8484	1.61531	0.647739	0.201956	0.019234	0.009617	0.039833	0.008862	0	0.056234	2.90497	0.17451	0.257727	82.7868	0.044625	0.269126	0.379518	0.014836	10.2732	0.270925	44.8853	22.3401	3.16761	15.4896	0.106779	37.0892	0.858861	4.84732	125.366	0.05	0.77345	1.0425	0.05605	0.458368	0.08646	3.1506	0.759828	0.025	0.126166	0.105172	75.903	5.23131	3.0753
1	1	1101072	3	2	150	60	10.8756	1.5311	0.54201	0.139721	0.035065	0.007553	0.01	0.002339	0	0.056234	2.90497	0.17451	0.257727	82.7868	0.044625	0.269126	0.379518	0.014836	10.2732	0.270925	44.8853	22.3401	3.16761	15.4896	0.106779	37.0892	0.858861	4.84732	125.366	0.05	0.77345	1.0425	0.05605	0.458368	0.08646	3.1506	0.759828	0.025	0.126166	0.105172	75.903	5.23131	3.0753
1	1	1111070	3	1	170	72	13.7402	1.79164	0.718447	0.169632	0.015903	0.005301	0.011954	0.002869	0	0.138263	1.96076	0.194216	0.1347	58.0447	0.068385	0.368461	1.10564	0.041736	34.943	0.270925	44.8853	22.3401	3.16761	15.4896	0.106779	37.0892	0.858861	4.84732	125.366	0.05	1.0307	2.11583	0.031596	0.940361	0.07966	2.10566	1.1213	0.025	0.587229	0.105172	75.903	5.23131	3.0753
1	1	1101080	3	1	170	60	13.8484	1.65051	0.661855	0.215867	0.01288	0.002061	0.011667	0.004547	0	0.056234	2.90497	0.17451	0.257727	82.7868	0.044625	0.269126	0.379518	0.014836	10.2732	0.270925	44.8853	22.3401	3.16761	15.4896	0.106779	37.0892	0.858861	4.84732	125.366	0.05	0.77345	1.0425	0.05605	0.458368	0.08646	3.1506	0.759828	0.025	0.126166	0.105172	75.903	5.23131	3.0753
1	1	1101068	3	1	175	75	14.9056	1.85687	0.744605	0.178631	0.01183	0.008281	0.008	0.005055	0	0.056234	2.90497	0.17451	0.257727	82.7868	0.044625	0.269126	0.379518	0.014836	10.2732	0.270925	44.8853	22.3401	3.16761	15.4896	0.106779	37.0892	0.858861	4.84732	125.366	0.05	0.77345	1.0425	0.05605	0.458368	0.08646	3.1506	0.759828	0.025	0.126166	0.105172	75.903	5.23131	3.0753
1	1	1101091	3	1	160	65	14.4769	1.64993	0.66162	0.213441	0.00928	0.00464	0.034846	0.003596	0	0.137542	3.1022	0.253241	1.35531	75.9074	0.055499	0.407911	0.694504	0.032703	26.2775	0.270925	44.8853	22.3401	3.16761	15.4896	0.106779	37.0892	0.858861	4.84732	125.366	0.05	0.77345	1.0425	0.05605	0.458368	0.08646	3.1506	0.759828	0.025	0.126166	0.105172	75.903	5.23131	3.0753
1	1	1111064	3	2	160	63	10.4267	1.62688	0.575917	0.140054	0.023151	0.002299	0.014172	0.004465	0	0.138263	1.96076	0.194216	0.1347	58.0447	0.068385	0.368461	1.10564	0.041736	34.943	0.270925	44.8853	22.3401	3.16761	15.4896	0.106779	37.0892	0.858861	4.84732	125.366	0.05	1.0307	2.11583	0.031596	0.940361	0.07966	2.10566	1.1213	0.025	0.587229	0.105172	75.903	5.23131	3.0753
1	1	1101111	3	1	172	80	15.501	1.89186	0.758636	0.153395	0.032294	0.008073	0.015938	0.005485	0	0.056234	2.90497	0.17451	0.257727	82.7868	0.044625	0.269126	0.379518	0.014836	10.2732	0.270925	44.8853	22.3401	3.16761	15.4896	0.106779	37.0892	0.858861	4.84732	125.366	0.05	0.77345	1.0425	0.05605	0.458368	0.08646	3.1506	0.759828	0.025	0.126166	0.105172	75.903	5.23131	3.0753
1	1	1111051	3	2	155	60	10.1959	1.56152	0.552779	0.15223	0.014161	0.00354	0.012679	0.004898	0	0.138263	1.96076	0.194216	0.1347	58.0447	0.068385	0.368461	1.10564	0.041736	34.943	0.270925	44.8853	22.3401	3.16761	15.4896	0.106779	37.0892	0.858861	4.84732	125.366	0.05	1.0307	2.11583	0.031596	0.940361	0.07966	2.10566	1.1213	0.025	0.587229	0.105172	75.903	5.23131	3.0753
1	1	1111060	3	2	152	52	10.219	1.44707	0.512262	0.19106	0.004094	0.001365	0.017651	0.005005	0	0.138263	1.96076	0.194216	0.1347	58.0447	0.068385	0.368461	1.10564	0.041736	34.943	0.270925	44.8853	22.3401	3.16761	15.4896	0.106779	37.0892	0.858861	4.84732	125.366	0.05	1.0307	2.11583	0.031596	0.940361	0.07966	2.10566	1.1213	0.025	0.587229	0.105172	75.903	5.23131	3.0753
1	1	1111120	3	2	168	60	10.8756	1.63883	0.580147	0.166155	0.015105	0.000629	0.026735	0.003869	0	0.138263	1.96076	0.194216	0.1347	58.0447	0.068385	0.368461	1.10564	0.041736	34.943	0.270925	44.8853	22.3401	3.16761	15.4896	0.106779	37.0892	0.858861	4.84732	125.366	0.05	1.0307	2.11583	0.031596	0.940361	0.07966	2.10566	1.1213	0.025	0.587229	0.105172	75.903	5.23131	3.0753
1	1	1101100	3	1	173	75	15.7337	1.84411	0.739488	0.174819	0.034964	0.00437	0.010667	0.006557	0	0.056234	2.90497	0.17451	0.257727	82.7868	0.044625	0.269126	0.379518	0.014836	10.2732	0.270925	44.8853	22.3401	3.16761	15.4896	0.106779	37.0892	0.858861	4.84732	125.366	0.05	0.77345	1.0425	0.05605	0.458368	0.08646	3.1506	0.759828	0.025	0.126166	0.105172	75.903	5.23131	3.0753
1	1	1101060	3	1	173	75	14.9056	1.84411	0.739488	0.169167	0.025434	0.00414	0.021571	0.002595	0	0.080426	7.2701	0.54237	7.63668	33.5019	0.090685	1.14002	0.494668	0.063482	44.5295	0.270925	44.8853	22.3401	3.16761	15.4896	0.106779	37.0892	0.858861	4.84732	125.366	0.05	0.77345	1.0425	0.05605	0.458368	0.08646	3.1506	0.759828	0.025	0.126166	0.105172	75.903	5.23131	3.0753
1	1	1101067	3	1	173	75	14.9056	1.84411	0.739488	0.182771	0.01183	0.00414	0.008	0.004252	0	0.056234	2.90497	0.17451	0.257727	82.7868	0.044625	0.269126	0.379518	0.014836	10.2732	0.270925	44.8853	22.3401	3.16761	15.4896	0.106779	37.0892	0.858861	4.84732	125.366	0.05	0.77345	1.0425	0.05605	0.458368	0.08646	3.1506	0.759828	0.025	0.126166	0.105172	75.903	5.23131	3.0753
1	1	1101103	3	2	156	61.7	11.0151	1.58739	0.561937	0.156211	0.014877	0.007439	0.019287	0.005539	0	0.056234	2.90497	0.17451	0.257727	82.7868	0.044625	0.269126	0.379518	0.014836	10.2732	0.270925	44.8853	22.3401	3.16761	15.4896	0.106779	37.0892	0.858861	4.84732	125.366	0.05	0.77345	1.0425	0.05605	0.458368	0.08646	3.1506	0.759828	0.025	0.126166	0.105172	75.903	5.23131	3.0753
1	1	1111039	3	1	167	68	14.0721	1.72759	0.692763	0.185387	0.017245	0.004311	0.009821	0.00374	0	0.138263	1.96076	0.194216	0.1347	58.0447	0.068385	0.368461	1.10564	0.041736	34.943	0.270925	44.8853	22.3401	3.16761	15.4896	0.106779	37.0892	0.858861	4.84732	125.366	0.05	1.0307	2.11583	0.031596	0.940361	0.07966	2.10566	1.1213	0.025	0.587229	0.105172	75.903	5.23131	3.0753
1	1	1121012	3	1	170	80	15.501	1.87863	0.75333	0.145322	0.02422	0.02422	0.035	0.003562	0	0.266702	3.42279	0.215843	0.27305	120.76	0.030622	0.211107	0.555596	0.017161	19.273	0.270925	44.8853	22.3401	3.16761	15.4896	0.106779	37.0892	0.858861	4.84732	125.366	0.05	1.04081	1.87318	0.031742	0.083676	0.125267	3.11973	0.934643	0.025	0.168781	0.105172	75.903	5.23131	3.0753
1	1	1111032	3	1	174	70	15.1053	1.79393	0.719365	0.197807	0.017982	0.002997	0.012755	0.002776	0	0.138263	1.96076	0.194216	0.1347	58.0447	0.068385	0.368461	1.10564	0.041736	34.943	0.270925	44.8853	22.3401	3.16761	15.4896	0.106779	37.0892	0.858861	4.84732	125.366	0.05	1.0307	2.11583	0.031596	0.940361	0.07966	2.10566	1.1213	0.025	0.587229	0.105172	75.903	5.23131	3.0753
1	1	1101110	3	1	173	65	14.4769	1.7291	0.693369	0.167041	0.0464	0.00928	0.011385	0.004434	0	0.056234	2.90497	0.17451	0.257727	82.7868	0.044625	0.269126	0.379518	0.014836	10.2732	0.270925	44.8853	22.3401	3.16761	15.4896	0.106779	37.0892	0.858861	4.84732	125.366	0.05	0.77345	1.0425	0.05605	0.458368	0.08646	3.1506	0.759828	0.025	0.126166	0.105172	75.903	5.23131	3.0753
1	1	1111068	3	1	173	72	13.7402	1.81054	0.726027	0.169632	0.015903	0.005301	0.011954	0.004872	0	0.138263	1.96076	0.194216	0.1347	58.0447	0.068385	0.368461	1.10564	0.041736	34.943	0.270925	44.8853	22.3401	3.16761	15.4896	0.106779	37.0892	0.858861	4.84732	125.366	0.05	1.0307	2.11583	0.031596	0.940361	0.07966	2.10566	1.1213	0.025	0.587229	0.105172	75.903	5.23131	3.0753
1	1	1101047	3	2	165	70	11.6964	1.73766	0.615133	0.141854	0.024368	0.003481	0.025714	0.003793	0	0.080426	7.2701	0.54237	7.63668	33.5019	0.090685	1.14002	0.494668	0.063482	44.5295	0.270925	44.8853	22.3401	3.16761	15.4896	0.106779	37.0892	0.858861	4.84732	125.366	0.05	0.77345	1.0425	0.05605	0.458368	0.08646	3.1506	0.759828	0.025	0.126166	0.105172	75.903	5.23131	3.0753
1	1	1111040	3	1	165	67	13.9531	1.70375	0.683203	0.186561	0.017355	0.004339	0.017484	0.003744	0	0.138263	1.96076	0.194216	0.1347	58.0447	0.068385	0.368461	1.10564	0.041736	34.943	0.270925	44.8853	22.3401	3.16761	15.4896	0.106779	37.0892	0.858861	4.84732	125.366	0.05	1.0307	2.11583	0.031596	0.940361	0.07966	2.10566	1.1213	0.025	0.587229	0.105172	75.903	5.23131	3.0753
1	1	1111005	3	1	170	65	12.953	1.71105	0.686129	0.181286	0.016606	0.001384	0.015769	0.003473	0	0.138263	1.96076	0.194216	0.1347	58.0447	0.068385	0.368461	1.10564	0.041736	34.943	0.270925	44.8853	22.3401	3.16761	15.4896	0.106779	37.0892	0.858861	4.84732	125.366	0.05	0.571604	2.11583	0.025	0.240463	0.05	0.587767	1.27236	0.025	0.573379	0.105172	75.903	5.23131	3.0753
1	1	1111071	3	1	173	73	13.8526	1.82181	0.730548	0.168677	0.015813	0.005271	0.011448	0.002617	0	0.138263	1.96076	0.194216	0.1347	58.0447	0.068385	0.368461	1.10564	0.041736	34.943	0.270925	44.8853	22.3401	3.16761	15.4896	0.106779	37.0892	0.858861	4.84732	125.366	0.05	1.0307	2.11583	0.031596	0.940361	0.07966	2.10566	1.1213	0.025	0.587229	0.105172	75.903	5.23131	3.0753
1	1	1111122	3	1	173	70	15.1053	1.78774	0.716882	0.196309	0.017982	0.005994	0.008367	0.005498	0	0.138263	1.96076	0.194216	0.1347	58.0447	0.068385	0.368461	1.10564	0.041736	34.943	0.151715	29.5964	32.1026	1.97784	0	0.021768	10.0842	0.087689	0.294251	15.5263	0.05	1.0307	2.11583	0.031596	0.940361	0.07966	2.10566	1.1213	0.025	0.587229	0.105172	75.903	5.23131	3.0753
1	1	1111057	3	2	158	67	11.4502	1.66	0.587641	0.154283	0.014241	0.002374	0.012207	0.003303	0	0.138263	1.96076	0.194216	0.1347	58.0447	0.068385	0.368461	1.10564	0.041736	34.943	0.270925	44.8853	22.3401	3.16761	15.4896	0.106779	37.0892	0.858861	4.84732	125.366	0.05	1.0307	2.11583	0.031596	0.940361	0.07966	2.10566	1.1213	0.025	0.587229	0.105172	75.903	5.23131	3.0753
1	1	1111035	3	1	170	68	14.8539	1.74614	0.700203	0.197203	0.018203	0.003034	0.016387	0.003638	0	0.138263	1.96076	0.194216	0.1347	58.0447	0.068385	0.368461	1.10564	0.041736	34.943	0.270925	44.8853	22.3401	3.16761	15.4896	0.106779	37.0892	0.858861	4.84732	125.366	0.05	1.0307	2.11583	0.031596	0.940361	0.07966	2.10566	1.1213	0.025	0.587229	0.105172	75.903	5.23131	3.0753
1	1	1101107	3	2	158	68	10.8115	1.67111	0.591572	0.129891	0.028155	0.001893	0.011907	0.00541	0	0.056234	2.90497	0.17451	0.257727	82.7868	0.044625	0.269126	0.379518	0.014836	10.2732	0.270925	44.8853	22.3401	3.16761	15.4896	0.106779	37.0892	0.858861	4.84732	125.366	0.05	0.77345	1.0425	0.05605	0.458368	0.08646	3.1506	0.759828	0.025	0.126166	0.105172	75.903	5.23131	3.0753
1	1	1111062	3	2	162	61	10.9577	1.61543	0.571863	0.159675	0.01497	0.00499	0.015515	0.00526	0	0.138263	1.96076	0.194216	0.1347	58.0447	0.068385	0.368461	1.10564	0.041736	34.943	0.270925	44.8853	22.3401	3.16761	15.4896	0.106779	37.0892	0.858861	4.84732	125.366	0.05	1.0307	2.11583	0.031596	0.940361	0.07966	2.10566	1.1213	0.025	0.587229	0.105172	75.903	5.23131	3.0753
1	1	1101018	3	2	160	60	10.1959	1.59155	0.56341	0.131326	0.033801	0.004805	0.027491	0.006853	0	0.056234	2.90497	0.17451	0.257727	82.7868	0.044625	0.269126	0.379518	0.014836	10.2732	0.270925	44.8853	22.3401	3.16761	15.4896	0.106779	37.0892	0.858861	4.84732	125.366	0.05	0.77345	1.0425	0.05605	0.458368	0.08646	3.1506	0.759828	0.025	0.126166	0.105172	75.903	5.23131	3.0753
1	1	1111054	3	2	150	48	9.27248	1.38482	0.490228	0.175737	0.016098	0.001342	0.018527	0.004247	0	0.138263	1.96076	0.194216	0.1347	58.0447	0.068385	0.368461	1.10564	0.041736	34.943	0.270925	44.8853	22.3401	3.16761	15.4896	0.106779	37.0892	0.858861	4.84732	125.366	0.05	1.0307	2.11583	0.031596	0.940361	0.07966	2.10566	1.1213	0.025	0.587229	0.105172	75.903	5.23131	3.0753
1	1	1111049	3	2	164	60	10.1959	1.61531	0.571819	0.15105	0.014161	0.00472	0.016012	0.003664	0	0.138263	1.96076	0.194216	0.1347	58.0447	0.068385	0.368461	1.10564	0.041736	34.943	0.270925	44.8853	22.3401	3.16761	15.4896	0.106779	37.0892	0.858861	4.84732	125.366	0.05	1.0307	2.11583	0.031596	0.940361	0.07966	2.10566	1.1213	0.025	0.587229	0.105172	75.903	5.23131	3.0753
1	1	1111078	3	1	174	79	14.5274	1.89427	0.759604	0.163458	0.015324	0.005108	0.010669	0.00328	0	0.138263	1.96076	0.194216	0.1347	58.0447	0.068385	0.368461	1.10564	0.041736	34.943	0.270925	44.8853	22.3401	3.16761	15.4896	0.106779	37.0892	0.858861	4.84732	125.366	0.05	1.0307	2.11583	0.031596	0.940361	0.07966	2.10566	1.1213	0.025	0.587229	0.105172	75.903	5.23131	3.0753
1	1	1111052	3	2	150	55	9.81113	1.47231	0.521198	0.158564	0.014865	0.004955	0.015649	0.003086	0	0.138263	1.96076	0.194216	0.1347	58.0447	0.068385	0.368461	1.10564	0.041736	34.943	0.270925	44.8853	22.3401	3.16761	15.4896	0.106779	37.0892	0.858861	4.84732	125.366	0.05	1.0307	2.11583	0.031596	0.940361	0.07966	2.10566	1.1213	0.025	0.587229	0.105172	75.903	5.23131	3.0753
1	1	1111055	3	2	155	60	10.8756	1.56152	0.552779	0.163638	0.015105	0.002518	0.014464	0.005024	0	0.138263	1.96076	0.194216	0.1347	58.0447	0.068385	0.368461	1.10564	0.041736	34.943	0.270925	44.8853	22.3401	3.16761	15.4896	0.106779	37.0892	0.858861	4.84732	125.366	0.05	1.0307	2.11583	0.031596	0.940361	0.07966	2.10566	1.1213	0.025	0.587229	0.105172	75.903	5.23131	3.0753
1	1	1101058	3	1	182	80	15.501	1.95711	0.7848	0.156951	0.032005	0.004806	0.019821	0.001733	0	0.056234	2.90497	0.17451	0.257727	82.7868	0.044625	0.269126	0.379518	0.014836	10.2732	0.270925	44.8853	22.3401	3.16761	15.4896	0.106779	37.0892	0.858861	4.84732	125.366	0.05	0.387336	0.5	0.025	0.045	0.05	3.52069	0.5	0.025	0.125167	0.105172	75.903	5.23131	3.0753
1	1	1121044	3	2	162	57.5	10.6704	1.57304	0.556857	0.154643	0.023197	0.007732	0.020124	0.005585	0	0.266702	3.42279	0.215843	0.27305	120.76	0.030622	0.211107	0.555596	0.017161	19.273	0.270925	44.8853	22.3401	3.16761	15.4896	0.106779	37.0892	0.858861	4.84732	125.366	0.05	0.925529	1.87454	0.039257	0.48194	0.096615	2.71799	0.915508	0.025	0.300755	0.105172	75.903	5.23131	3.0753
1	1	1101102	3	2	150	59	10.1189	1.51957	0.537926	0.135777	0.028585	0.007146	0.011525	0.005258	0	0.056234	2.90497	0.17451	0.257727	82.7868	0.044625	0.269126	0.379518	0.014836	10.2732	0.270925	44.8853	22.3401	3.16761	15.4896	0.106779	37.0892	0.858861	4.84732	125.366	0.05	0.77345	1.0425	0.05605	0.458368	0.08646	3.1506	0.759828	0.025	0.126166	0.105172	75.903	5.23131	3.0753
1	1	1111058	3	2	155	65	10.5806	1.61879	0.573053	0.146953	0.013565	0.002261	0.01489	0.005085	0	0.138263	1.96076	0.194216	0.1347	58.0447	0.068385	0.368461	1.10564	0.041736	34.943	0.270925	44.8853	22.3401	3.16761	15.4896	0.106779	37.0892	0.858861	4.84732	125.366	0.05	1.0307	2.11583	0.031596	0.940361	0.07966	2.10566	1.1213	0.025	0.587229	0.105172	75.903	5.23131	3.0753
1	1	1111048	3	2	155	60	10.8756	1.56152	0.552779	0.162379	0.015105	0.003776	0.014821	0.005458	0	0.138263	1.96076	0.194216	0.1347	58.0447	0.068385	0.368461	1.10564	0.041736	34.943	0.270925	44.8853	22.3401	3.16761	15.4896	0.106779	37.0892	0.858861	4.84732	125.366	0.05	1.0307	2.11583	0.031596	0.940361	0.07966	2.10566	1.1213	0.025	0.587229	0.105172	75.903	5.23131	3.0753
1	1	1111027	3	1	170	70	15.1053	1.76907	0.709397	0.206799	0.005994	0.002997	0.011582	0.003861	0	0.138263	1.96076	0.194216	0.1347	58.0447	0.068385	0.368461	1.10564	0.041736	34.943	0.270925	44.8853	22.3401	3.16761	15.4896	0.106779	37.0892	0.858861	4.84732	125.366	0.05	1.0307	2.11583	0.031596	0.940361	0.07966	2.10566	1.1213	0.025	0.587229	0.105172	75.903	5.23131	3.0753
1	1	1111056	3	2	155	68	10.8115	1.652	0.584807	0.142431	0.013249	0.003312	0.012658	0.004201	0	0.138263	1.96076	0.194216	0.1347	58.0447	0.068385	0.368461	1.10564	0.041736	34.943	0.270925	44.8853	22.3401	3.16761	15.4896	0.106779	37.0892	0.858861	4.84732	125.366	0.05	1.0307	2.11583	0.031596	0.940361	0.07966	2.10566	1.1213	0.025	0.587229	0.105172	75.903	5.23131	3.0753
1	1	1121024	3	1	170	80	15.501	1.87863	0.75333	0.140516	0.03633	0.016916	0.0225	0.006262	0	0.266702	3.42279	0.215843	0.27305	120.76	0.030622	0.211107	0.555596	0.017161	19.273	0.270925	44.8853	22.3401	3.16761	15.4896	0.106779	37.0892	0.858861	4.84732	125.366	0.05	1.57924	0.5	0.025	0.045	0.147307	3.29283	0.962453	0.025	0.107404	0.105172	75.903	5.23131	3.0753
1	1	1101039	3	2	156	60	10.1959	1.56756	0.554916	0.143632	0.019218	0.00708	0.01869	0.002068	0	0.056234	2.90497	0.17451	0.257727	82.7868	0.044625	0.269126	0.379518	0.014836	10.2732	0.270925	44.8853	22.3401	3.16761	15.4896	0.106779	37.0892	0.858861	4.84732	125.366	0.05	0.77345	1.0425	0.05605	0.458368	0.08646	3.1506	0.759828	0.025	0.126166	0.105172	75.903	5.23131	3.0753
1	1	1111067	3	1	172	71	13.6277	1.79293	0.718967	0.170613	0.015995	0.005332	0.011771	0.004226	0	0.138263	1.96076	0.194216	0.1347	58.0447	0.068385	0.368461	1.10564	0.041736	34.943	0.270925	44.8853	22.3401	3.16761	15.4896	0.106779	37.0892	0.858861	4.84732	125.366	0.05	1.0307	2.11583	0.031596	0.940361	0.07966	2.10566	1.1213	0.025	0.587229	0.105172	75.903	5.23131	3.0753
1	1	1101118	3	1	178	60	13.8484	1.69668	0.680371	0.182722	0.038468	0.009617	0.020446	0.006677	0	0.056234	2.90497	0.17451	0.257727	82.7868	0.044625	0.269126	0.379518	0.014836	10.2732	0.270925	44.8853	22.3401	3.16761	15.4896	0.106779	37.0892	0.858861	4.84732	125.366	0.05	0.77345	1.0425	0.05605	0.458368	0.08646	3.1506	0.759828	0.025	0.126166	0.105172	75.903	5.23131	3.0753
1	1	1101062	3	2	148	61.21	10.9749	1.53253	0.542515	0.163291	0.012273	0.003735	0.025922	0.001391	0	0.056234	2.90497	0.17451	0.257727	82.7868	0.044625	0.269126	0.379518	0.014836	10.2732	0.270925	44.8853	22.3401	3.16761	15.4896	0.106779	37.0892	0.858861	4.84732	125.366	0.05	0.77345	1.0425	0.05605	0.458368	0.08646	3.1506	0.759828	0.025	0.126166	0.105172	75.903	5.23131	3.0753
1	1	1101071	3	1	172	70	14.3103	1.78153	0.714392	0.16747	0.033768	0.004259	0.028214	0.001909	0	0.056234	2.90497	0.17451	0.257727	82.7868	0.044625	0.269126	0.379518	0.014836	10.2732	0.270925	44.8853	22.3401	3.16761	15.4896	0.106779	37.0892	0.858861	4.84732	125.366	0.05	0.77345	1.0425	0.05605	0.458368	0.08646	3.1506	0.759828	0.025	0.126166	0.105172	75.903	5.23131	3.0753
1	1	1111036	3	1	170	75	14.9056	1.82485	0.731767	0.17942	0.016562	0.00276	0.013476	0.003312	0	0.138263	1.96076	0.194216	0.1347	58.0447	0.068385	0.368461	1.10564	0.041736	34.943	0.270925	44.8853	22.3401	3.16761	15.4896	0.106779	37.0892	0.858861	4.84732	125.366	0.05	1.0307	2.11583	0.031596	0.940361	0.07966	2.10566	1.1213	0.025	0.587229	0.105172	75.903	5.23131	3.0753
1	1	1101119	3	1	163	65	13.7149	1.66842	0.669036	0.184624	0.017583	0.008792	0.037	0.002995	0	0.056234	2.90497	0.17451	0.257727	82.7868	0.044625	0.269126	0.379518	0.014836	10.2732	0.270925	44.8853	22.3401	3.16761	15.4896	0.106779	37.0892	0.858861	4.84732	125.366	0.05	0.77345	1.0425	0.05605	0.458368	0.08646	3.1506	0.759828	0.025	0.126166	0.105172	75.903	5.23131	3.0753
1	1	1101070	3	1	170	65	13.7149	1.71105	0.686129	0.175361	0.032341	0.004396	0.025714	0.002413	0	0.056234	2.90497	0.17451	0.257727	82.7868	0.044625	0.269126	0.379518	0.014836	10.2732	0.270925	44.8853	22.3401	3.16761	15.4896	0.106779	37.0892	0.858861	4.84732	125.366	0.05	0.77345	1.0425	0.05605	0.458368	0.08646	3.1506	0.759828	0.025	0.126166	0.105172	75.903	5.23131	3.0753
1	1	1111045	3	1	170	67	14.7282	1.73454	0.69555	0.201506	0.018319	0.00229	0.014126	0.003524	0	0.138263	1.96076	0.194216	0.1347	58.0447	0.068385	0.368461	1.10564	0.041736	34.943	0.270925	44.8853	22.3401	3.16761	15.4896	0.106779	37.0892	0.858861	4.84732	125.366	0.05	1.0307	2.11583	0.031596	0.940361	0.07966	2.10566	1.1213	0.025	0.587229	0.105172	75.903	5.23131	3.0753
1	1	1111053	3	2	155	60	10.1959	1.56152	0.552779	0.14987	0.014161	0.0059	0.012679	0.004374	0	0.138263	1.96076	0.194216	0.1347	58.0447	0.068385	0.368461	1.10564	0.041736	34.943	0.270925	44.8853	22.3401	3.16761	15.4896	0.106779	37.0892	0.858861	4.84732	125.366	0.05	1.0307	2.11583	0.031596	0.940361	0.07966	2.10566	1.1213	0.025	0.587229	0.105172	75.903	5.23131	3.0753
1	1	1101096	3	2	150	55	9.81113	1.47231	0.521198	0.170951	0.003716	0.003716	0.030849	0.004276	0	0.056234	2.90497	0.17451	0.257727	82.7868	0.044625	0.269126	0.379518	0.014836	10.2732	0.270925	44.8853	22.3401	3.16761	15.4896	0.106779	37.0892	0.858861	4.84732	125.366	0.05	0.387336	0.5	0.025	0.045	0.05	3.52069	0.5	0.025	0.125167	0.105172	75.903	5.23131	3.0753
1	1	1121067	3	2	160	70	10.9654	1.70588	0.60388	0.131659	0.014919	0.01007	0.016582	0.002945	0	0.266702	3.42279	0.215843	0.27305	120.76	0.030622	0.211107	0.555596	0.017161	19.273	0.270925	44.8853	22.3401	3.16761	15.4896	0.106779	37.0892	0.858861	4.84732	125.366	0.05	0.690128	1.42	0.025	0.045	0.154393	2.71799	0.5	0.025	0.430939	0.105172	75.903	5.23131	3.0753
1	1	1101065	3	2	160	65	11.286	1.64993	0.584074	0.140687	0.03023	0.003617	0.009231	0.002115	0	0.056234	2.90497	0.17451	0.257727	82.7868	0.044625	0.269126	0.379518	0.014836	10.2732	0.270925	44.8853	22.3401	3.16761	15.4896	0.106779	37.0892	0.858861	4.84732	125.366	0.05	0.77345	1.0425	0.05605	0.458368	0.08646	3.1506	0.759828	0.025	0.126166	0.105172	75.903	5.23131	3.0753
1	1	1101063	3	2	165	70	11.6964	1.73766	0.615133	0.153167	0.010443	0.003481	0.008571	0.001862	0	0.056234	2.90497	0.17451	0.257727	82.7868	0.044625	0.269126	0.379518	0.014836	10.2732	0.270925	44.8853	22.3401	3.16761	15.4896	0.106779	37.0892	0.858861	4.84732	125.366	0.05	0.77345	1.0425	0.05605	0.458368	0.08646	3.1506	0.759828	0.025	0.126166	0.105172	75.903	5.23131	3.0753
1	1	1111065	3	2	168	72	11.8606	1.77896	0.629752	0.157866	0.006864	0.001144	0.011359	0.003226	0	0.138263	1.96076	0.194216	0.1347	58.0447	0.068385	0.368461	1.10564	0.041736	34.943	0.270925	44.8853	22.3401	3.16761	15.4896	0.106779	37.0892	0.858861	4.84732	125.366	0.05	1.0307	2.11583	0.031596	0.940361	0.07966	2.10566	1.1213	0.025	0.587229	0.105172	75.903	5.23131	3.0753
1	1	1111079	3	1	170	73	13.8526	1.80279	0.72292	0.169995	0.015813	0.003953	0.010176	0.002144	0	0.138263	1.96076	0.194216	0.1347	58.0447	0.068385	0.368461	1.10564	0.041736	34.943	0.270925	44.8853	22.3401	3.16761	15.4896	0.106779	37.0892	0.858861	4.84732	125.366	0.05	1.0307	2.11583	0.031596	0.940361	0.07966	2.10566	1.1213	0.025	0.587229	0.105172	75.903	5.23131	3.0753
1	1	1101012	3	1	175	74	13.9651	1.84569	0.740121	0.175425	0.005055	0.008238	0.020569	0.002598	0	0.056234	2.90497	0.17451	0.257727	82.7868	0.044625	0.269126	0.379518	0.014836	10.2732	0.270925	44.8853	22.3401	3.16761	15.4896	0.106779	37.0892	0.858861	4.84732	125.366	0.05	0.77345	1.0425	0.05605	0.458368	0.08646	3.1506	0.759828	0.025	0.126166	0.105172	75.903	5.23131	3.0753
1	1	1101069	3	2	160	65	11.286	1.64993	0.584074	0.139396	0.031522	0.003617	0.016923	0.002327	0	0.056234	2.90497	0.17451	0.257727	82.7868	0.044625	0.269126	0.379518	0.014836	10.2732	0.270925	44.8853	22.3401	3.16761	15.4896	0.106779	37.0892	0.858861	4.84732	125.366	0.05	0.77345	1.0425	0.05605	0.458368	0.08646	3.1506	0.759828	0.025	0.126166	0.105172	75.903	5.23131	3.0753
1	1	1101066	3	1	168	70	14.3103	1.75655	0.704377	0.188005	0.012169	0.004259	0.008571	0.004775	0	0.056234	2.90497	0.17451	0.257727	82.7868	0.044625	0.269126	0.379518	0.014836	10.2732	0.270925	44.8853	22.3401	3.16761	15.4896	0.106779	37.0892	0.858861	4.84732	125.366	0.05	0.77345	1.0425	0.05605	0.458368	0.08646	3.1506	0.759828	0.025	0.126166	0.105172	75.903	5.23131	3.0753
1	1	1121046	3	2	168	70	10.9654	1.75655	0.621819	0.127277	0.017133	0.013054	0.019286	0.007877	0	0.266702	3.42279	0.215843	0.27305	120.76	0.030622	0.211107	0.555596	0.017161	19.273	0.270925	44.8853	22.3401	3.16761	15.4896	0.106779	37.0892	0.858861	4.84732	125.366	0.05	1.04081	1.87318	0.031742	0.083676	0.125267	3.11973	0.934643	0.025	0.168781	0.105172	75.903	5.23131	3.0753
1	1	1101064	3	1	165	60	13.1196	1.62121	0.650106	0.200438	0.013666	0.004555	0.01	0.002252	0	0.056234	2.90497	0.17451	0.257727	82.7868	0.044625	0.269126	0.379518	0.014836	10.2732	0.270925	44.8853	22.3401	3.16761	15.4896	0.106779	37.0892	0.858861	4.84732	125.366	0.05	0.77345	1.0425	0.05605	0.458368	0.08646	3.1506	0.759828	0.025	0.126166	0.105172	75.903	5.23131	3.0753
1	1	1111028	3	1	168	68	14.0721	1.73379	0.695249	0.183949	0.017245	0.005748	0.014128	0.005365	0	0.138263	1.96076	0.194216	0.1347	58.0447	0.068385	0.368461	1.10564	0.041736	34.943	0.270925	44.8853	22.3401	3.16761	15.4896	0.106779	37.0892	0.858861	4.84732	125.366	0.05	1.0307	2.11583	0.031596	0.940361	0.07966	2.10566	1.1213	0.025	0.587229	0.105172	75.903	5.23131	3.0753
1	1	1111063	3	2	155	63	10.4267	1.59619	0.56505	0.148264	0.013792	0.003448	0.012868	0.004698	0	0.138263	1.96076	0.194216	0.1347	58.0447	0.068385	0.368461	1.10564	0.041736	34.943	0.270925	44.8853	22.3401	3.16761	15.4896	0.106779	37.0892	0.858861	4.84732	125.366	0.05	1.0307	2.11583	0.031596	0.940361	0.07966	2.10566	1.1213	0.025	0.587229	0.105172	75.903	5.23131	3.0753
1	1	1101101	3	2	157	60	10.8756	1.57358	0.557048	0.173707	0.007553	0.003776	0.017459	0.004153	0	0.056234	2.90497	0.17451	0.257727	82.7868	0.044625	0.269126	0.379518	0.014836	10.2732	0.270925	44.8853	22.3401	3.16761	15.4896	0.106779	37.0892	0.858861	4.84732	125.366	0.05	0.77345	1.0425	0.05605	0.458368	0.08646	3.1506	0.759828	0.025	0.126166	0.105172	75.903	5.23131	3.0753
1	1	1101046	3	2	157	65	10.5806	1.63129	0.577478	0.149698	0.009689	0.003391	0.009231	0.005473	0	0.056234	2.90497	0.17451	0.257727	82.7868	0.044625	0.269126	0.379518	0.014836	10.2732	0.270925	44.8853	22.3401	3.16761	15.4896	0.106779	37.0892	0.858861	4.84732	125.366	0.05	0.77345	1.0425	0.05605	0.458368	0.08646	3.1506	0.759828	0.025	0.126166	0.105172	75.903	5.23131	3.0753
1	1	1111033	3	1	168	60	13.8484	1.63883	0.657172	0.206765	0.019234	0.004808	0.013929	0.003642	0	0.138263	1.96076	0.194216	0.1347	58.0447	0.068385	0.368461	1.10564	0.041736	34.943	0.270925	44.8853	22.3401	3.16761	15.4896	0.106779	37.0892	0.858861	4.84732	125.366	0.05	1.0307	2.11583	0.031596	0.940361	0.07966	2.10566	1.1213	0.025	0.587229	0.105172	75.903	5.23131	3.0753
1	1	1121005	3	2	158	65	10.5806	1.63752	0.579682	0.122084	0.02713	0.013565	0.041429	0.002729	0	0.266702	3.42279	0.215843	0.27305	120.76	0.030622	0.211107	0.555596	0.017161	19.273	0.270925	44.8853	22.3401	3.16761	15.4896	0.106779	37.0892	0.858861	4.84732	125.366	0.05	0.925529	1.87454	0.039257	0.48194	0.096615	2.71799	0.915508	0.025	0.300755	0.105172	75.903	5.23131	3.0753
1	1	1121001	3	2	154	67	10.7345	1.63466	0.57867	0.13256	0.020027	0.008583	0.014925	0.009454	0	0.266702	3.42279	0.215843	0.27305	120.76	0.030622	0.211107	0.555596	0.017161	19.273	0.270925	44.8853	22.3401	3.16761	15.4896	0.106779	37.0892	0.858861	4.84732	125.366	0.05	1.04081	1.87318	0.031742	0.083676	0.125267	3.11973	0.934643	0.025	0.168781	0.105172	75.903	5.23131	3.0753
1	1	1101061	3	2	150	60	10.8756	1.5311	0.54201	0.164267	0.009441	0.007553	0.021854	0.001205	0	0.056234	2.90497	0.17451	0.257727	82.7868	0.044625	0.269126	0.379518	0.014836	10.2732	0.270925	44.8853	22.3401	3.16761	15.4896	0.106779	37.0892	0.858861	4.84732	125.366	0.05	0.77345	1.0425	0.05605	0.458368	0.08646	3.1506	0.759828	0.025	0.126166	0.105172	75.903	5.23131	3.0753
1	1	1111031	3	1	170	70	14.3103	1.76907	0.709397	0.193075	0.008518	0.002839	0.012041	0.002808	0	0.138263	1.96076	0.194216	0.1347	58.0447	0.068385	0.368461	1.10564	0.041736	34.943	0.270925	44.8853	22.3401	3.16761	15.4896	0.106779	37.0892	0.858861	4.84732	125.366	0.05	1.0307	2.11583	0.031596	0.940361	0.07966	2.10566	1.1213	0.025	0.587229	0.105172	75.903	5.23131	3.0753
1	1	1121109	3	2	160	55	10.4652	1.53044	0.541776	0.170456	0.007928	0.011892	0.021299	0.003169	0	0.266702	3.42279	0.215843	0.27305	120.76	0.030622	0.211107	0.555596	0.017161	19.273	0.270925	44.8853	22.3401	3.16761	15.4896	0.106779	37.0892	0.858861	4.84732	125.366	0.05	1.04081	1.87318	0.031742	0.083676	0.125267	3.11973	0.934643	0.025	0.168781	0.105172	75.903	5.23131	3.0753
1	1	1121008	3	2	162	62	10.3498	1.6273	0.576063	0.147804	0.01565	0.003478	0.022581	0.002734	0	0.266702	3.42279	0.215843	0.27305	120.76	0.030622	0.211107	0.555596	0.017161	19.273	0.270925	44.8853	22.3401	3.16761	15.4896	0.106779	37.0892	0.858861	4.84732	125.366	0.05	0.925529	1.87454	0.039257	0.48194	0.096615	2.71799	0.915508	0.025	0.300755	0.105172	75.903	5.23131	3.0753
1	1	1111042	3	1	173	69	14.1912	1.7762	0.712255	0.185674	0.017139	0.002857	0.020445	0.003647	0	0.137542	3.1022	0.253241	1.35531	75.9074	0.055499	0.407911	0.694504	0.032703	26.2775	0.270925	44.8853	22.3401	3.16761	15.4896	0.106779	37.0892	0.858861	4.84732	125.366	0.05	1.0307	2.11583	0.031596	0.940361	0.07966	2.10566	1.1213	0.025	0.587229	0.105172	75.903	5.23131	3.0753
1	1	1121041	3	1	170	68	14.0721	1.74614	0.700203	0.157363	0.032335	0.017245	0.016176	0.002211	0	0.266702	3.42279	0.215843	0.27305	120.76	0.030622	0.211107	0.555596	0.017161	19.273	0.270925	44.8853	22.3401	3.16761	15.4896	0.106779	37.0892	0.858861	4.84732	125.366	0.05	0.925529	1.87454	0.039257	0.48194	0.096615	2.71799	0.915508	0.025	0.300755	0.105172	75.903	5.23131	3.0753
1	1	1101093	3	2	160	60	10.8756	1.59155	0.56341	0.170561	0.006923	0.003776	0.018729	0.003832	0	0.056234	2.90497	0.17451	0.257727	82.7868	0.044625	0.269126	0.379518	0.014836	10.2732	0.270925	44.8853	22.3401	3.16761	15.4896	0.106779	37.0892	0.858861	4.84732	125.366	0.05	0.77345	1.0425	0.05605	0.458368	0.08646	3.1506	0.759828	0.025	0.126166	0.105172	75.903	5.23131	3.0753
1	1	1111059	3	2	162	62	11.0398	1.6273	0.576063	0.173115	0.00371	0.001237	0.01273	0.005486	0	0.138263	1.96076	0.194216	0.1347	58.0447	0.068385	0.368461	1.10564	0.041736	34.943	0.270925	44.8853	22.3401	3.16761	15.4896	0.106779	37.0892	0.858861	4.84732	125.366	0.05	1.0307	2.11583	0.031596	0.940361	0.07966	2.10566	1.1213	0.025	0.587229	0.105172	75.903	5.23131	3.0753
1	1	1101095	3	2	155	55	9.81113	1.50156	0.531553	0.148653	0.029731	0.004955	0.017376	0.005005	0	0.056234	2.90497	0.17451	0.257727	82.7868	0.044625	0.269126	0.379518	0.014836	10.2732	0.270925	44.8853	22.3401	3.16761	15.4896	0.106779	37.0892	0.858861	4.84732	125.366	0.05	0.77345	1.0425	0.05605	0.458368	0.08646	3.1506	0.759828	0.025	0.126166	0.105172	75.903	5.23131	3.0753
1	1	1101112	3	2	154	60	10.1959	1.55547	0.550637	0.141609	0.021241	0.00708	0.015521	0.007453	0	0.056234	2.90497	0.17451	0.257727	82.7868	0.044625	0.269126	0.379518	0.014836	10.2732	0.270925	44.8853	22.3401	3.16761	15.4896	0.106779	37.0892	0.858861	4.84732	125.366	0.05	0.77345	1.0425	0.05605	0.458368	0.08646	3.1506	0.759828	0.025	0.126166	0.105172	75.903	5.23131	3.0753
1	1	1121017	3	2	165	70	10.9654	1.73766	0.615133	0.109017	0.032402	0.01523	0.038571	0.003379	0	0.226348	2.96998	0.205694	0.246118	100.772	0.028889	0.21974	0.414349	0.015077	20.4681	0.270925	44.8853	22.3401	3.16761	15.4896	0.106779	37.0892	0.858861	4.84732	125.366	0.05	0.747412	4.64	0.025	0.108474	0.11422	3.11973	0.5	0.025	0.125167	0.105172	75.903	5.23131	3.0753
1	1	1101027	3	1	178	70	13.5153	1.81856	0.729242	0.154192	0.026816	0.012067	0.028571	0.003464	0	0.056234	2.90497	0.17451	0.257727	82.7868	0.044625	0.269126	0.379518	0.014836	10.2732	0.270925	44.8853	22.3401	3.16761	15.4896	0.106779	37.0892	0.858861	4.84732	125.366	0.05	0.77345	1.0425	0.05605	0.458368	0.08646	3.1506	0.759828	0.025	0.126166	0.105172	75.903	5.23131	3.0753
1	1	1121013	3	1	173	68	14.8539	1.76457	0.707591	0.161555	0.038682	0.018203	0.022059	0.002451	0	0.137542	3.1022	0.253241	1.35531	75.9074	0.026216	0.156337	0.25894	0.02413	16.6672	0.270925	44.8853	22.3401	3.16761	15.4896	0.106779	37.0892	0.858861	4.84732	125.366	0.05	0.739729	1.6	0.025	0.045	0.118618	2.71799	1.09058	0.025	0.911887	0.105172	75.903	5.23131	3.0753
1	1	1121023	3	1	165	70.5	15.1681	1.74324	0.699038	0.160082	0.031376	0.023692	0.017021	0.002679	0	0.266702	3.42279	0.215843	0.27305	120.76	0.030622	0.211107	0.555596	0.017161	19.273	0.270925	44.8853	22.3401	3.16761	15.4896	0.106779	37.0892	0.858861	4.84732	125.366	0.05	0.719709	1.28	0.025	0.045	0.12227	3.11973	1.11742	0.025	0.045	0.105172	75.903	5.23131	3.0753
1	2	1251005	1	2	163	65	11.6397	1.66842	0.59062	0.146695	0.031711	0.002665	0.0125	0.001925	0.004813	0.083377	1.42415	0.176503	0.214886	90.2542	0.074632	0.845463	6.7515	0.061565	18.1999	0.104363	269.458	25.0642	11.0528	91.9989	0.035762	15.4653	0.251707	2.08428	122.217	0.05	3.04632	2.76333	0.025	0.172915	0.179539	3.39656	0.5	0.025	0.111043	0.029931	6.22302	32.5491	0.429908
1	2	1271106	1	2	158	48.5	10.5037	1.43535	0.508116	0.200779	0.015792	0.004512	0.019845	0.002425	0.009865	0.083377	1.42415	0.176503	0.214886	90.2542	0.074632	0.845463	6.7515	0.061565	18.1999	0.104363	269.458	25.0642	11.0528	91.9989	0.035762	15.4653	0.251707	2.08428	122.217	0.05	2.75131	1.6625	0.025	0.165058	0.107671	4.67735	1.14733	0.025	0.08274	0.029931	6.22302	32.5491	0.429908
1	2	1261115	1	2	159	60	11.2955	1.58558	0.561295	0.16015	0.027454	0.002615	0.017625	0.000763	0	0.163035	1.99182	0.11746	0.077272	39.0116	0.090865	0.981455	9.42547	0.0422	29.8657	0.104363	269.458	25.0642	11.0528	91.9989	0.035762	15.4653	0.251707	2.08428	122.217	0.05	2.95262	0.5	0.025	0.045	0.05	4.13089	1.17	0.025	0.045	0.029931	6.22302	32.5491	0.429908
1	2	1271092	1	2	160	60	11.2955	1.59155	0.56341	0.130828	0.049586	0.007844	0.033042	0.002542	0.000184	0.036037	1.19463	0.268898	0.164376	89.5396	0.114456	0.979484	12.7867	0.023177	38.0663	0.104363	269.458	25.0642	11.0528	91.9989	0.035762	15.4653	0.251707	2.08428	122.217	0.05	2.75131	1.6625	0.025	0.165058	0.107671	4.67735	1.14733	0.025	0.08274	0.029931	6.22302	32.5491	0.429908
1	2	1271108	1	2	160	60	11.2955	1.59155	0.56341	0.166359	0.012747	0.009151	0.020208	0.002874	0	0.083377	1.42415	0.176503	0.214886	90.2542	0.074632	0.845463	6.7515	0.061565	18.1999	0.104363	269.458	25.0642	11.0528	91.9989	0.035762	15.4653	0.251707	2.08428	122.217	0.05	2.75131	1.6625	0.025	0.165058	0.107671	4.67735	1.14733	0.025	0.08274	0.029931	6.22302	32.5491	0.429908
1	2	1251018	1	1	170	66	16.575	1.72284	0.69086	0.176573	0.062784	0.011779	0.004167	0.003553	0.009245	0.038969	1.06296	0.111361	0.196656	106.908	0.046326	0.672954	1.47226	0.04965	4.09525	0.104363	269.458	25.0642	11.0528	91.9989	0.035762	15.4653	0.251707	2.08428	122.217	0.05	3.04632	2.76333	0.025	0.172915	0.179539	3.39656	0.5	0.025	0.111043	0.029931	6.22302	32.5491	0.429908
1	2	1251027	1	2	165	50	10.6069	1.49351	0.528703	0.16035	0.049931	0.007434	0.01425	0.004128	0	0.038969	1.06296	0.111361	0.196656	106.908	0.046326	0.672954	1.47226	0.04965	4.09525	0.104363	269.458	25.0642	11.0528	91.9989	0.035762	15.4653	0.251707	2.08428	122.217	0.05	2.88238	3.47167	0.025	0.066666	0.169059	4.55671	0.488879	0.025	0.353609	0.029931	6.22302	32.5491	0.429908
1	2	1251071	1	1	158	60	15.8752	1.57959	0.633414	0.166469	0.079927	0.01819	0.032458	0.00011	0	0.038969	1.06296	0.111361	0.196656	106.908	0.046326	0.672954	1.47226	0.04965	4.09525	0.104363	269.458	25.0642	11.0528	91.9989	0.035762	15.4653	0.251707	2.08428	122.217	0.05	2.88238	3.47167	0.025	0.066666	0.169059	4.55671	0.488879	0.025	0.353609	0.029931	6.22302	32.5491	0.429908
1	2	1251019	1	1	160	65	16.4584	1.64993	0.66162	0.188963	0.063301	0.003768	0.006154	0.002468	0	0.038969	1.06296	0.111361	0.196656	106.908	0.046326	0.672954	1.47226	0.04965	4.09525	0.104363	269.458	25.0642	11.0528	91.9989	0.035762	15.4653	0.251707	2.08428	122.217	0.05	3.04632	2.76333	0.025	0.172915	0.179539	3.39656	0.5	0.025	0.111043	0.029931	6.22302	32.5491	0.429908
1	2	1251067	1	1	170.12	66	17.1412	1.72357	0.691152	0.20651	0.039679	0.013527	0.027083	0.0037	0	0.038969	1.06296	0.111361	0.196656	106.908	0.046326	0.672954	1.47226	0.04965	4.09525	0.104363	269.458	25.0642	11.0528	91.9989	0.035762	15.4653	0.251707	2.08428	122.217	0.05	2.88238	3.47167	0.025	0.066666	0.169059	4.55671	0.488879	0.025	0.353609	0.029931	6.22302	32.5491	0.429908
1	2	1261020	1	1	170	60	15.8752	1.65051	0.661855	0.21852	0.027955	0.018112	0.031875	0.004126	0	0.163035	1.99182	0.11746	0.077272	39.0116	0.090865	0.981455	9.42547	0.0422	29.8657	0.104363	269.458	25.0642	11.0528	91.9989	0.035762	15.4653	0.251707	2.08428	122.217	0.05	3.02025	0.86875	0.119011	3.52343	0.075188	3.29329	0.988472	0.025	0.108478	0.029931	6.22302	32.5491	0.429908
1	2	1261066	1	2	156	65	12.4157	1.62505	0.575268	0.169124	0.021887	0.002653	0.020962	0.004965	0	0.163035	1.99182	0.11746	0.077272	39.0116	0.090865	0.981455	9.42547	0.0422	29.8657	0.104363	269.458	25.0642	11.0528	91.9989	0.035762	15.4653	0.251707	2.08428	122.217	0.05	3.02025	0.86875	0.119011	3.52343	0.075188	3.29329	0.988472	0.025	0.108478	0.029931	6.22302	32.5491	0.429908
1	2	1261097	1	2	158	60	11.2955	1.57959	0.559174	0.142594	0.041975	0.006537	0.025015	0.002962	0	0.163035	1.99182	0.11746	0.077272	39.0116	0.090865	0.981455	9.42547	0.0422	29.8657	0.104363	269.458	25.0642	11.0528	91.9989	0.035762	15.4653	0.251707	2.08428	122.217	0.05	3.02025	0.86875	0.119011	3.52343	0.075188	3.29329	0.988472	0.025	0.108478	0.029931	6.22302	32.5491	0.429908
1	2	1271097	1	2	164	60	11.2955	1.61531	0.571819	0.165052	0.012747	0.010459	0.023542	0.002543	0	0.105279	2.43104	0.302475	0.524495	171.627	0.053103	0.607148	8.64561	0.074649	17.3772	0.104363	269.458	25.0642	11.0528	91.9989	0.035762	15.4653	0.251707	2.08428	122.217	0.05	2.75131	1.6625	0.025	0.165058	0.107671	4.67735	1.14733	0.025	0.08274	0.029931	6.22302	32.5491	0.429908
1	2	1271023	1	2	160	55	10.9512	1.53044	0.541776	0.154802	0.037334	0.006977	0.031136	0.001391	0	0.105279	2.43104	0.302475	0.524495	171.627	0.053103	0.607148	8.64561	0.074649	17.3772	0.104363	269.458	25.0642	11.0528	91.9989	0.035762	15.4653	0.251707	2.08428	122.217	0.05	2.75131	1.6625	0.025	0.165058	0.107671	4.67735	1.14733	0.025	0.08274	0.029931	6.22302	32.5491	0.429908
1	2	1271021	1	2	160	55	10.9512	1.53044	0.541776	0.173469	0.018667	0.006977	0.031364	0.001391	0	0.105279	2.43104	0.302475	0.524495	171.627	0.053103	0.607148	8.64561	0.074649	17.3772	0.104363	269.458	25.0642	11.0528	91.9989	0.035762	15.4653	0.251707	2.08428	122.217	0.05	2.75131	1.6625	0.025	0.165058	0.107671	4.67735	1.14733	0.025	0.08274	0.029931	6.22302	32.5491	0.429908
1	2	1251038	1	2	167	70	11.984	1.75027	0.619596	0.134896	0.035667	0.002548	0.015893	0.004827	0.00573	0.038969	1.06296	0.111361	0.196656	106.908	0.046326	0.672954	1.47226	0.04965	4.09525	0.104363	269.458	25.0642	11.0528	91.9989	0.035762	15.4653	0.251707	2.08428	122.217	0.05	3.04632	2.76333	0.025	0.172915	0.179539	3.39656	0.5	0.025	0.111043	0.029931	6.22302	32.5491	0.429908
1	2	1251035	1	2	163	60	11.2955	1.60939	0.569725	0.149037	0.03922	0.002801	0.018542	0.002571	0	0.038969	1.06296	0.111361	0.196656	106.908	0.046326	0.672954	1.47226	0.04965	4.09525	0.104363	269.458	25.0642	11.0528	91.9989	0.035762	15.4653	0.251707	2.08428	122.217	0.05	3.04632	2.76333	0.025	0.172915	0.179539	3.39656	0.5	0.025	0.111043	0.029931	6.22302	32.5491	0.429908
1	2	1251045	1	2	165	80	12.6724	1.84528	0.653229	0.122079	0.033551	0.005551	0.013906	0.001089	0.005286	0.038969	1.06296	0.111361	0.196656	106.908	0.046326	0.672954	1.47226	0.04965	4.09525	0.104363	269.458	25.0642	11.0528	91.9989	0.035762	15.4653	0.251707	2.08428	122.217	0.05	3.04632	2.76333	0.025	0.172915	0.179539	3.39656	0.5	0.025	0.111043	0.029931	6.22302	32.5491	0.429908
1	2	1251081	1	2	155	45	10.4242	1.37191	0.565227	0.219985	0.008446	0.003217	0.023611	0.0094	0	0.038969	1.06296	0.111361	0.196656	106.908	0.046326	0.672954	1.47226	0.04965	4.09525	0.104363	269.458	25.0642	11.0528	91.9989	0.035762	15.4653	0.251707	2.08428	122.217	0.05	3.04632	2.76333	0.025	0.172915	0.179539	3.39656	0.5	0.025	0.111043	0.029931	6.22302	32.5491	0.429908
1	2	1261088	1	2	160	56	11.7547	1.5429	0.546187	0.167008	0.028737	0.01416	0.024777	0.007577	0	0.163035	1.99182	0.11746	0.077272	39.0116	0.090865	0.981455	9.42547	0.0422	29.8657	0.104363	269.458	25.0642	11.0528	91.9989	0.035762	15.4653	0.251707	2.08428	122.217	0.05	3.02025	0.86875	0.119011	3.52343	0.075188	3.29329	0.988472	0.025	0.108478	0.029931	6.22302	32.5491	0.429908
1	2	1271064	1	1	170	60	15.8752	1.65051	0.661855	0.209916	0.04226	0.01241	0.030417	0.00298	0	0.105279	2.43104	0.302475	0.524495	171.627	0.053103	0.607148	8.64561	0.074649	17.3772	0.104363	269.458	25.0642	11.0528	91.9989	0.035762	15.4653	0.251707	2.08428	122.217	0.05	2.75131	1.6625	0.025	0.165058	0.107671	4.67735	1.14733	0.025	0.08274	0.029931	6.22302	32.5491	0.429908
1	2	1271042	1	1	160	55	15.292	1.53044	0.613707	0.209967	0.055028	0.013041	0.027955	0.001778	0	0.105279	2.43104	0.302475	0.524495	171.627	0.053103	0.607148	8.64561	0.074649	17.3772	0.104363	269.458	25.0642	11.0528	91.9989	0.035762	15.4653	0.251707	2.08428	122.217	0.05	2.75131	1.6625	0.025	0.165058	0.107671	4.67735	1.14733	0.025	0.08274	0.029931	6.22302	32.5491	0.429908
1	2	1271006	1	1	160	50	14.7088	1.46619	0.587941	0.246168	0.044944	0.003064	0.03475	0.00334	0	0.083377	1.42415	0.176503	0.214886	90.2542	0.074632	0.845463	6.7515	0.061565	18.1999	0.104363	269.458	25.0642	11.0528	91.9989	0.035762	15.4653	0.251707	2.08428	122.217	0.05	2.75131	1.6625	0.025	0.165058	0.107671	4.67735	1.14733	0.025	0.08274	0.029931	6.22302	32.5491	0.429908
1	2	1271086	1	1	175	70	17.0416	1.80011	0.721843	0.181314	0.050719	0.011419	0.02375	0.003429	0	0.105279	2.43104	0.302475	0.524495	171.627	0.053103	0.607148	8.64561	0.074649	17.3772	0.104363	269.458	25.0642	11.0528	91.9989	0.035762	15.4653	0.251707	2.08428	122.217	0.05	2.75131	1.6625	0.025	0.165058	0.107671	4.67735	1.14733	0.025	0.08274	0.029931	6.22302	32.5491	0.429908
1	2	1261069	1	2	164	69	11.9151	1.72016	0.608938	0.160091	0.012591	0.001799	0.015036	0.000589	0	0.163035	1.99182	0.11746	0.077272	39.0116	0.090865	0.981455	9.42547	0.0422	29.8657	0.104363	269.458	25.0642	11.0528	91.9989	0.035762	15.4653	0.251707	2.08428	122.217	0.05	3.02025	0.86875	0.119011	3.52343	0.075188	3.29329	0.988472	0.025	0.108478	0.029931	6.22302	32.5491	0.429908
1	2	1251107	1	1	168	70	17.7536	1.75655	0.704377	0.174366	0.063406	0.015851	0.028929	0.005576	0	0.038969	1.06296	0.111361	0.196656	106.908	0.046326	0.672954	1.47226	0.04965	4.09525	0.104363	269.458	25.0642	11.0528	91.9989	0.035762	15.4653	0.251707	2.08428	122.217	0.05	3.04632	2.76333	0.025	0.172915	0.179539	3.39656	0.5	0.025	0.111043	0.029931	6.22302	32.5491	0.429908
1	2	1271037	1	1	170	65	16.4584	1.71105	0.686129	0.192974	0.048355	0.011876	0.025577	0.000439	0	0.105279	2.43104	0.302475	0.524495	171.627	0.053103	0.607148	8.64561	0.074649	17.3772	0.104363	269.458	25.0642	11.0528	91.9989	0.035762	15.4653	0.251707	2.08428	122.217	0.05	2.75131	1.6625	0.025	0.165058	0.107671	4.67735	1.14733	0.025	0.08274	0.029931	6.22302	32.5491	0.429908
1	2	1271094	1	1	170	60	15.8752	1.65051	0.661855	0.20848	0.04961	0.008662	0.032292	0.002904	0	0.105279	2.43104	0.302475	0.524495	171.627	0.053103	0.607148	8.64561	0.074649	17.3772	0.104363	269.458	25.0642	11.0528	91.9989	0.035762	15.4653	0.251707	2.08428	122.217	0.05	2.75131	1.6625	0.025	0.165058	0.107671	4.67735	1.14733	0.025	0.08274	0.029931	6.22302	32.5491	0.429908
1	2	1271090	1	1	160	59	15.7585	1.57956	0.633404	0.19278	0.062136	0.012528	0.030932	0.001859	0	0.105279	2.43104	0.302475	0.524495	171.627	0.053103	0.607148	8.64561	0.074649	17.3772	0.104363	269.458	25.0642	11.0528	91.9989	0.035762	15.4653	0.251707	2.08428	122.217	0.05	2.75131	1.6625	0.025	0.165058	0.107671	4.67735	1.14733	0.025	0.08274	0.029931	6.22302	32.5491	0.429908
1	2	1261072	1	2	168	61	12.5669	1.65107	0.584478	0.180263	0.025752	0.002146	0.01709	0.000564	0	0.163035	1.99182	0.11746	0.077272	39.0116	0.090865	0.981455	9.42547	0.0422	29.8657	0.104363	269.458	25.0642	11.0528	91.9989	0.035762	15.4653	0.251707	2.08428	122.217	0.05	3.02025	0.86875	0.119011	3.52343	0.075188	3.29329	0.988472	0.025	0.108478	0.029931	6.22302	32.5491	0.429908
1	2	1251031	1	1	170	65	16.4584	1.71105	0.686129	0.188579	0.052751	0.011876	0.005385	0.00087	0.006033	0.038969	1.06296	0.111361	0.196656	106.908	0.046326	0.672954	1.47226	0.04965	4.09525	0.104363	269.458	25.0642	11.0528	91.9989	0.035762	15.4653	0.251707	2.08428	122.217	0.05	3.04632	2.76333	0.025	0.172915	0.179539	3.39656	0.5	0.025	0.111043	0.029931	6.22302	32.5491	0.429908
1	2	1251006	1	1	175	60	16.2227	1.67947	0.673467	0.223974	0.045063	0.005365	0.007292	0.000233	0	0.038969	1.06296	0.111361	0.196656	106.908	0.046326	0.672954	1.47226	0.04965	4.09525	0.104363	269.458	25.0642	11.0528	91.9989	0.035762	15.4653	0.251707	2.08428	122.217	0.05	3.04632	2.76333	0.025	0.172915	0.179539	3.39656	0.5	0.025	0.111043	0.029931	6.22302	32.5491	0.429908
1	2	1271038	1	1	165	70	17.0416	1.73766	0.696803	0.181632	0.050719	0.011419	0.015893	0.000827	0	0.105279	2.43104	0.302475	0.524495	171.627	0.053103	0.607148	8.64561	0.074649	17.3772	0.104363	269.458	25.0642	11.0528	91.9989	0.035762	15.4653	0.251707	2.08428	122.217	0.05	2.75131	1.6625	0.025	0.165058	0.107671	4.67735	1.14733	0.025	0.08274	0.029931	6.22302	32.5491	0.429908
1	2	1251129	1	1	170	70	17.0416	1.76907	0.709397	0.196898	0.045647	0.003623	0.015893	0.007125	0	0.038969	1.06296	0.111361	0.196656	106.908	0.046326	0.672954	1.47226	0.04965	4.09525	0.104363	269.458	25.0642	11.0528	91.9989	0.035762	15.4653	0.251707	2.08428	122.217	0.05	3.04632	2.76333	0.025	0.172915	0.179539	3.39656	0.5	0.025	0.111043	0.029931	6.22302	32.5491	0.429908
1	2	1251080	1	1	176	62.99	16.2239	1.72251	0.690725	0.218661	0.028171	0.010732	0.022821	0.005013	0.006153	0.038969	1.06296	0.111361	0.196656	106.908	0.046326	0.672954	1.47226	0.04965	4.09525	0.104363	269.458	25.0642	11.0528	91.9989	0.035762	15.4653	0.251707	2.08428	122.217	0.05	3.04632	2.76333	0.025	0.172915	0.179539	3.39656	0.5	0.025	0.111043	0.029931	6.22302	32.5491	0.429908
1	2	1272088	1	1	160	70	17.0416	1.70588	0.684056	0.181419	0.050613	0.011419	0.01987	0	0	0.036037	1.19463	0.268898	0.164376	89.5396	0.114456	0.979484	12.7867	0.023177	38.0663	0.104363	269.458	25.0642	11.0528	91.9989	0.035762	15.4653	0.251707	2.08428	122.217	0.05	2.92398	1.79597	0.057162	1.30211	0.12106	3.86853	0.868812	0.025	0.126026	0.029931	6.22302	32.5491	0.429908
1	2	1271005	1	1	170	75	17.6248	1.82485	0.731767	0.178696	0.053038	0.003264	0.022833	0.004123	0	0.105279	2.43104	0.302475	0.524495	171.627	0.053103	0.607148	8.64561	0.074649	17.3772	0.104363	269.458	25.0642	11.0528	91.9989	0.035762	15.4653	0.251707	2.08428	122.217	0.05	2.75131	1.6625	0.025	0.165058	0.107671	4.67735	1.14733	0.025	0.08274	0.029931	6.22302	32.5491	0.429908
1	2	1261122	1	2	167	65	11.6397	1.69286	0.599274	0.15047	0.018653	0.009948	0.016731	0.003545	0	0.163035	1.99182	0.11746	0.077272	39.0116	0.090865	0.981455	9.42547	0.0422	29.8657	0.104363	269.458	25.0642	11.0528	91.9989	0.035762	15.4653	0.251707	2.08428	122.217	0.05	3.02025	0.86875	0.119011	3.52343	0.075188	3.29329	0.988472	0.025	0.108478	0.029931	6.22302	32.5491	0.429908
1	2	1271055	1	1	170	65	16.4584	1.71105	0.686129	0.199129	0.042201	0.011876	0.021731	0.003693	0	0.105279	2.43104	0.302475	0.524495	171.627	0.053103	0.607148	8.64561	0.074649	17.3772	0.104363	269.458	25.0642	11.0528	91.9989	0.035762	15.4653	0.251707	2.08428	122.217	0.05	2.75131	1.6625	0.025	0.165058	0.107671	4.67735	1.14733	0.025	0.08274	0.029931	6.22302	32.5491	0.429908
1	2	1251008	1	1	174	70	17.0416	1.79393	0.719365	0.184038	0.057602	0.003623	0.013036	0.005446	0.005873	0.038969	1.06296	0.111361	0.196656	106.908	0.046326	0.672954	1.47226	0.04965	4.09525	0.104363	269.458	25.0642	11.0528	91.9989	0.035762	15.4653	0.251707	2.08428	122.217	0.05	3.04632	2.76333	0.025	0.172915	0.179539	3.39656	0.5	0.025	0.111043	0.029931	6.22302	32.5491	0.429908
1	2	1271065	1	1	168	55	15.292	1.5759	0.631938	0.20321	0.061786	0.013041	0.030227	0.005054	0	0.105279	2.43104	0.302475	0.524495	171.627	0.053103	0.607148	8.64561	0.074649	17.3772	0.104363	269.458	25.0642	11.0528	91.9989	0.035762	15.4653	0.251707	2.08428	122.217	0.05	2.75131	1.6625	0.025	0.165058	0.107671	4.67735	1.14733	0.025	0.08274	0.029931	6.22302	32.5491	0.429908
1	2	1271057	1	1	170	65	16.4584	1.71105	0.686129	0.201766	0.039563	0.011876	0.026923	0.003327	0	0.105279	2.43104	0.302475	0.524495	171.627	0.053103	0.607148	8.64561	0.074649	17.3772	0.104363	269.458	25.0642	11.0528	91.9989	0.035762	15.4653	0.251707	2.08428	122.217	0.05	2.75131	1.6625	0.025	0.165058	0.107671	4.67735	1.14733	0.025	0.08274	0.029931	6.22302	32.5491	0.429908
1	2	1261013	1	2	168	68	11.8462	1.73379	0.613761	0.142193	0.021128	0.010888	0.013787	0.0034	0	0.163035	1.99182	0.11746	0.077272	39.0116	0.090865	0.981455	9.42547	0.0422	29.8657	0.104363	269.458	25.0642	11.0528	91.9989	0.035762	15.4653	0.251707	2.08428	122.217	0.05	3.02025	0.86875	0.119011	3.52343	0.075188	3.29329	0.988472	0.025	0.108478	0.029931	6.22302	32.5491	0.429908
1	2	1251117	1	2	167	63	11.502	1.66922	0.590905	0.144536	0.026625	0.011411	0.023214	0.00449	0.008832	0.038969	1.06296	0.111361	0.196656	106.908	0.046326	0.672954	1.47226	0.04965	4.09525	0.12194	361.888	29.3986	19.3655	251.505	0.028645	9.97742	0.50277	1.31549	95.6094	0.05	2.78817	2.76333	0.025	0.131663	0.153115	5.80573	0.5	0.025	1.24823	0.029931	6.22302	32.5491	0.429908
1	2	1261032	1	2	165	75	12.3282	1.79246	0.63453	0.129234	0.023727	0.011415	0.011071	0.000597	0.006473	0.163035	1.99182	0.11746	0.077272	39.0116	0.090865	0.981455	9.42547	0.0422	29.8657	0.104363	269.458	25.0642	11.0528	91.9989	0.035762	15.4653	0.251707	2.08428	122.217	0.05	3.02025	0.86875	0.119011	3.52343	0.075188	3.29329	0.988472	0.025	0.108478	0.029931	6.22302	32.5491	0.429908
1	2	1251076	1	2	163	70	12.7829	1.725	0.610648	0.163581	0.012364	0.006667	0.028929	0.004107	0	0.038969	1.06296	0.111361	0.196656	106.908	0.046326	0.672954	1.47226	0.04965	4.09525	0.104363	269.458	25.0642	11.0528	91.9989	0.035762	15.4653	0.251707	2.08428	122.217	0.05	3.04632	2.76333	0.025	0.172915	0.179539	3.39656	0.5	0.025	0.111043	0.029931	6.22302	32.5491	0.429908
1	2	1251026	1	2	160	75	13.1501	1.75967	0.622923	0.131301	0.043381	0.002609	0.011167	0.003454	0.005377	0.038969	1.06296	0.111361	0.196656	106.908	0.046326	0.672954	1.47226	0.04965	4.09525	0.104363	269.458	25.0642	11.0528	91.9989	0.035762	15.4653	0.251707	2.08428	122.217	0.05	2.88238	3.47167	0.025	0.066666	0.169059	4.55671	0.488879	0.025	0.353609	0.029931	6.22302	32.5491	0.429908
1	2	1261096	1	1	170	62.99	16.2239	1.68703	0.676499	0.213487	0.027979	0.016098	0.02044	0.000223	0.008928	0.163035	1.99182	0.11746	0.077272	39.0116	0.090865	0.981455	9.42547	0.0422	29.8657	0.104363	269.458	25.0642	11.0528	91.9989	0.035762	15.4653	0.251707	2.08428	122.217	0.05	3.02025	0.86875	0.119011	3.52343	0.075188	3.29329	0.988472	0.025	0.108478	0.029931	6.22302	32.5491	0.429908
1	2	1261031	1	1	163	62	16.1085	1.63332	0.654959	0.19834	0.039823	0.021651	0.03629	0.000659	0.007135	0.163035	1.99182	0.11746	0.077272	39.0116	0.090865	0.981455	9.42547	0.0422	29.8657	0.104363	269.458	25.0642	11.0528	91.9989	0.035762	15.4653	0.251707	2.08428	122.217	0.05	3.02025	0.86875	0.119011	3.52343	0.075188	3.29329	0.988472	0.025	0.108478	0.029931	6.22302	32.5491	0.429908
1	2	1261003	1	1	168	65	16.9881	1.69894	0.681275	0.212222	0.034614	0.01452	0.019038	0.003158	0	0.163035	1.99182	0.11746	0.077272	39.0116	0.090865	0.981455	9.42547	0.0422	29.8657	0.104363	269.458	25.0642	11.0528	91.9989	0.035762	15.4653	0.251707	2.08428	122.217	0.05	3.02025	0.86875	0.119011	3.52343	0.075188	3.29329	0.988472	0.025	0.108478	0.029931	6.22302	32.5491	0.429908
1	2	1261086	1	1	188	70	17.7536	1.87919	0.753554	0.20198	0.032269	0.019374	0.015893	0.000671	0	0.163035	1.99182	0.11746	0.077272	39.0116	0.090865	0.981455	9.42547	0.0422	29.8657	0.104363	269.458	25.0642	11.0528	91.9989	0.035762	15.4653	0.251707	2.08428	122.217	0.05	3.02025	0.86875	0.119011	3.52343	0.075188	3.29329	0.988472	0.025	0.108478	0.029931	6.22302	32.5491	0.429908
1	2	1261070	1	1	178	76	17.7414	1.88712	0.756735	0.216418	0.017022	0.003242	0.018301	0.000652	0	0.163035	1.99182	0.11746	0.077272	39.0116	0.090865	0.981455	9.42547	0.0422	29.8657	0.104363	269.458	25.0642	11.0528	91.9989	0.035762	15.4653	0.251707	2.08428	122.217	0.05	3.02025	0.86875	0.119011	3.52343	0.075188	3.29329	0.988472	0.025	0.108478	0.029931	6.22302	32.5491	0.429908
1	2	1261018	1	1	170	78	17.9747	1.85735	0.744796	0.182493	0.031492	0.01646	0.025382	0.004762	0	0.163035	1.99182	0.11746	0.077272	39.0116	0.090865	0.981455	9.42547	0.0422	29.8657	0.104363	269.458	25.0642	11.0528	91.9989	0.035762	15.4653	0.251707	2.08428	122.217	0.05	3.02025	0.86875	0.119011	3.52343	0.075188	3.29329	0.988472	0.025	0.108478	0.029931	6.22302	32.5491	0.429908
1	2	1261027	1	1	170	72	17.2749	1.79164	0.718447	0.187861	0.036596	0.015472	0.028017	0.004147	0.005703	0.163035	1.99182	0.11746	0.077272	39.0116	0.090865	0.981455	9.42547	0.0422	29.8657	0.104363	269.458	25.0642	11.0528	91.9989	0.035762	15.4653	0.251707	2.08428	122.217	0.05	3.02025	0.86875	0.119011	3.52343	0.075188	3.29329	0.988472	0.025	0.108478	0.029931	6.22302	32.5491	0.429908
1	2	1261035	1	1	175	65	16.4584	1.74107	0.698167	0.202967	0.036172	0.014067	0.025577	0.001641	0.007254	0.163035	1.99182	0.11746	0.077272	39.0116	0.090865	0.981455	9.42547	0.0422	29.8657	0.104363	269.458	25.0642	11.0528	91.9989	0.035762	15.4653	0.251707	2.08428	122.217	0.05	3.02025	0.86875	0.119011	3.52343	0.075188	3.29329	0.988472	0.025	0.108478	0.029931	6.22302	32.5491	0.429908
1	2	1261011	1	1	172	68	16.8083	1.75844	0.705134	0.202061	0.033105	0.012016	0.010846	0.005064	0	0.163035	1.99182	0.11746	0.077272	39.0116	0.090865	0.981455	9.42547	0.0422	29.8657	0.104363	269.458	25.0642	11.0528	91.9989	0.035762	15.4653	0.251707	2.08428	122.217	0.05	3.02025	0.86875	0.119011	3.52343	0.075188	3.29329	0.988472	0.025	0.108478	0.029931	6.22302	32.5491	0.429908
1	2	1261058	1	2	154	60	11.2955	1.55547	0.550637	0.171589	0.012747	0.003922	0.022292	0.004105	0	0.163035	1.99182	0.11746	0.077272	39.0116	0.090865	0.981455	9.42547	0.0422	29.8657	0.104363	269.458	25.0642	11.0528	91.9989	0.035762	15.4653	0.251707	2.08428	122.217	0.05	3.02025	0.86875	0.119011	3.52343	0.075188	3.29329	0.988472	0.025	0.108478	0.029931	6.22302	32.5491	0.429908
1	2	1261101	1	1	170	70	17.0416	1.76907	0.709397	0.203691	0.039126	0.002536	0.015179	0.00066	0	0.163035	1.99182	0.11746	0.077272	39.0116	0.090865	0.981455	9.42547	0.0422	29.8657	0.104363	269.458	25.0642	11.0528	91.9989	0.035762	15.4653	0.251707	2.08428	122.217	0.05	3.02025	0.86875	0.119011	3.52343	0.075188	3.29329	0.988472	0.025	0.108478	0.029931	6.22302	32.5491	0.429908
1	2	1271059	1	2	158	55	10.9512	1.51893	0.537702	0.167938	0.024198	0.006977	0.028864	0.002493	0	0.105279	2.43104	0.302475	0.524495	171.627	0.053103	0.607148	8.64561	0.074649	17.3772	0.104363	269.458	25.0642	11.0528	91.9989	0.035762	15.4653	0.251707	2.08428	122.217	0.05	2.75131	1.6625	0.025	0.165058	0.107671	4.67735	1.14733	0.025	0.08274	0.029931	6.22302	32.5491	0.429908
1	2	1261007	1	2	162	65	11.6397	1.66227	0.588443	0.142654	0.023983	0.012436	0.014423	0.001669	0	0.163035	1.99182	0.11746	0.077272	39.0116	0.090865	0.981455	9.42547	0.0422	29.8657	0.104363	269.458	25.0642	11.0528	91.9989	0.035762	15.4653	0.251707	2.08428	122.217	0.05	3.02025	0.86875	0.119011	3.52343	0.075188	3.29329	0.988472	0.025	0.108478	0.029931	6.22302	32.5491	0.429908
1	2	1261036	1	1	170	70	17.0416	1.76907	0.709397	0.196536	0.031699	0.015216	0.014821	0.00358	0.008951	0.163035	1.99182	0.11746	0.077272	39.0116	0.090865	0.981455	9.42547	0.0422	29.8657	0.104363	269.458	25.0642	11.0528	91.9989	0.035762	15.4653	0.251707	2.08428	122.217	0.05	3.02025	0.86875	0.119011	3.52343	0.075188	3.29329	0.988472	0.025	0.108478	0.029931	6.22302	32.5491	0.429908
1	2	1251025	1	2	155	50	10.6069	1.43852	0.509237	0.152753	0.057528	0.007434	0.01425	0.002677	0.01019	0.038969	1.06296	0.111361	0.196656	106.908	0.046326	0.672954	1.47226	0.04965	4.09525	0.104363	269.458	25.0642	11.0528	91.9989	0.035762	15.4653	0.251707	2.08428	122.217	0.05	3.04632	2.76333	0.025	0.172915	0.179539	3.39656	0.5	0.025	0.111043	0.029931	6.22302	32.5491	0.429908
1	2	1261087	1	1	180	75	17.6248	1.88852	0.757298	0.175782	0.03427	0.024945	0.021786	0.00063	0	0.163035	1.99182	0.11746	0.077272	39.0116	0.090865	0.981455	9.42547	0.0422	29.8657	0.104363	269.458	25.0642	11.0528	91.9989	0.035762	15.4653	0.251707	2.08428	122.217	0.05	3.02025	0.86875	0.119011	3.52343	0.075188	3.29329	0.988472	0.025	0.108478	0.029931	6.22302	32.5491	0.429908
1	2	1261025	1	1	180	62.99	16.2239	1.74589	0.700102	0.211634	0.028554	0.017375	0.030239	0.001655	0.007507	0.163035	1.99182	0.11746	0.077272	39.0116	0.090865	0.981455	9.42547	0.0422	29.8657	0.104363	269.458	25.0642	11.0528	91.9989	0.035762	15.4653	0.251707	2.08428	122.217	0.05	3.02025	0.86875	0.119011	3.52343	0.075188	3.29329	0.988472	0.025	0.108478	0.029931	6.22302	32.5491	0.429908
1	2	1251110	1	2	167	50	11.0938	1.50435	0.532538	0.165581	0.055469	0.003302	0.02075	0.000919	0	0.038969	1.06296	0.111361	0.196656	106.908	0.046326	0.672954	1.47226	0.04965	4.09525	0.104363	269.458	25.0642	11.0528	91.9989	0.035762	15.4653	0.251707	2.08428	122.217	0.05	2.88238	3.47167	0.025	0.066666	0.169059	4.55671	0.488879	0.025	0.353609	0.029931	6.22302	32.5491	0.429908
1	2	1251077	1	2	158	42.5	10.7633	1.35254	0.4788	0.227313	0.017147	0.008794	0.042647	0.006232	0	0.038969	1.06296	0.111361	0.196656	106.908	0.046326	0.672954	1.47226	0.04965	4.09525	0.104363	269.458	25.0642	11.0528	91.9989	0.035762	15.4653	0.251707	2.08428	122.217	0.05	3.04632	2.76333	0.025	0.172915	0.179539	3.39656	0.5	0.025	0.111043	0.029931	6.22302	32.5491	0.429908
1	2	1261049	1	2	163	55	11.6813	1.54759	0.547848	0.188946	0.009218	0.014222	0.034455	0.008676	0.001759	0.163035	1.99182	0.11746	0.077272	39.0116	0.090865	0.981455	9.42547	0.0422	29.8657	0.104363	269.458	25.0642	11.0528	91.9989	0.035762	15.4653	0.251707	2.08428	122.217	0.05	3.02025	0.86875	0.119011	3.52343	0.075188	3.29329	0.988472	0.025	0.108478	0.029931	6.22302	32.5491	0.429908
1	2	1251017	1	2	160	50	10.6069	1.46619	0.519031	0.163524	0.048615	0.007434	0.02225	0.002036	0	0.038969	1.06296	0.111361	0.196656	106.908	0.046326	0.672954	1.47226	0.04965	4.09525	0.104363	269.458	25.0642	11.0528	91.9989	0.035762	15.4653	0.251707	2.08428	122.217	0.05	3.04632	2.76333	0.025	0.172915	0.179539	3.39656	0.5	0.025	0.111043	0.029931	6.22302	32.5491	0.429908
1	2	1261113	1	2	165	60	11.2955	1.62121	0.573909	0.162764	0.013727	0.011766	0.020625	0.001051	0	0.191095	4.37543	0.128236	0.11892	41.3367	0.139517	1.62715	7.77689	0.043753	14.3481	0.104363	269.458	25.0642	11.0528	91.9989	0.035762	15.4653	0.251707	2.08428	122.217	0.05	3.02025	1.345	0.025	0.154322	0.05	4.48272	1.03	0.025	0.138357	0.029931	6.22302	32.5491	0.429908
1	2	1251012	1	2	160	65	11.6397	1.64993	0.584074	0.129241	0.048499	0.002665	0.012115	0.004107	0	0.038969	1.06296	0.111361	0.196656	106.908	0.046326	0.672954	1.47226	0.04965	4.09525	0.104363	269.458	25.0642	11.0528	91.9989	0.035762	15.4653	0.251707	2.08428	122.217	0.05	3.04632	2.76333	0.025	0.172915	0.179539	3.39656	0.5	0.025	0.111043	0.029931	6.22302	32.5491	0.429908
1	2	1251082	1	2	155	45	10.2627	1.37191	0.485656	0.21341	0.008315	0.006335	0.031389	0.007876	0	0.038969	1.06296	0.111361	0.196656	106.908	0.046326	0.672954	1.47226	0.04965	4.09525	0.104363	269.458	25.0642	11.0528	91.9989	0.035762	15.4653	0.251707	2.08428	122.217	0.05	3.04632	2.76333	0.025	0.172915	0.179539	3.39656	0.5	0.025	0.111043	0.029931	6.22302	32.5491	0.429908
1	2	1261010	1	1	168	60	15.8752	1.63883	0.657172	0.217667	0.034058	0.012862	0.015625	0.004211	0	0.163035	1.99182	0.11746	0.077272	39.0116	0.090865	0.981455	9.42547	0.0422	29.8657	0.104363	269.458	25.0642	11.0528	91.9989	0.035762	15.4653	0.251707	2.08428	122.217	0.05	3.02025	0.86875	0.119011	3.52343	0.075188	3.29329	0.988472	0.025	0.108478	0.029931	6.22302	32.5491	0.429908
1	2	1271066	1	2	157	59	11.975	1.56173	0.55285	0.140884	0.05497	0.007112	0.018856	0.001912	0	0.105279	2.43104	0.302475	0.524495	171.627	0.053103	0.607148	8.64561	0.074649	17.3772	0.104363	269.458	25.0642	11.0528	91.9989	0.035762	15.4653	0.251707	2.08428	122.217	0.05	2.75131	1.6625	0.025	0.165058	0.107671	4.67735	1.14733	0.025	0.08274	0.029931	6.22302	32.5491	0.429908
1	2	1261050	1	2	165	50	11.0938	1.49351	0.615326	0.19183	0.020801	0.009245	0.024593	0.005476	0	0.163035	1.99182	0.11746	0.077272	39.0116	0.090865	0.981455	9.42547	0.0422	29.8657	0.104363	269.458	25.0642	11.0528	91.9989	0.035762	15.4653	0.251707	2.08428	122.217	0.05	3.02025	0.86875	0.119011	3.52343	0.075188	3.29329	0.988472	0.025	0.108478	0.029931	6.22302	32.5491	0.429908
1	2	1251016	1	1	163	55	15.292	1.54759	0.620585	0.193418	0.071578	0.013041	0.026006	0.004064	0.009966	0.038969	1.06296	0.111361	0.196656	106.908	0.046326	0.672954	1.47226	0.04965	4.09525	0.104363	269.458	25.0642	11.0528	91.9989	0.035762	15.4653	0.251707	2.08428	122.217	0.05	2.88238	3.47167	0.025	0.066666	0.169059	4.55671	0.488879	0.025	0.353609	0.029931	6.22302	32.5491	0.429908
1	2	1251002	1	1	170	65	16.4584	1.71105	0.686129	0.200455	0.045215	0.007536	0.004588	0.005265	0.009323	0.083377	1.42415	0.176503	0.214886	90.2542	0.074632	0.845463	6.7515	0.061565	18.1999	0.104363	269.458	25.0642	11.0528	91.9989	0.035762	15.4653	0.251707	2.08428	122.217	0.05	3.04632	2.76333	0.025	0.172915	0.179539	3.39656	0.5	0.025	0.111043	0.029931	6.22302	32.5491	0.429908
1	2	1261005	1	1	168	66	16.575	1.71065	0.685971	0.207973	0.0327	0.010464	0.020265	0.003456	0	0.163035	1.99182	0.11746	0.077272	39.0116	0.090865	0.981455	9.42547	0.0422	29.8657	0.104363	269.458	25.0642	11.0528	91.9989	0.035762	15.4653	0.251707	2.08428	122.217	0.05	3.02025	0.86875	0.119011	3.52343	0.075188	3.29329	0.988472	0.025	0.108478	0.029931	6.22302	32.5491	0.429908
1	2	1261123	1	2	160	60	12.0485	1.59155	0.56341	0.163854	0.027193	0.009762	0.015625	0.005747	0	0.083377	1.42415	0.176503	0.214886	90.2542	0.074632	0.845463	6.7515	0.061565	18.1999	0.104363	269.458	25.0642	11.0528	91.9989	0.035762	15.4653	0.251707	2.08428	122.217	0.05	3.02025	0.86875	0.119011	3.52343	0.075188	3.29329	0.988472	0.025	0.108478	0.029931	6.22302	32.5491	0.429908
1	2	1271105	1	2	156	53	10.8135	1.48245	0.524787	0.165773	0.038255	0.002834	0.010142	0.004196	0.002914	0.105279	2.43104	0.302475	0.524495	171.627	0.053103	0.607148	8.64561	0.074649	17.3772	0.104363	269.458	25.0642	11.0528	91.9989	0.035762	15.4653	0.251707	2.08428	122.217	0.05	2.75131	1.6625	0.025	0.165058	0.107671	4.67735	1.14733	0.025	0.08274	0.029931	6.22302	32.5491	0.429908
1	2	1271119	1	2	156	59	11.2266	1.55575	0.550735	0.178389	0.006937	0.005286	0.023941	0.005274	0	0.103357	1.42415	0.252327	0.920495	174.154	0.062152	0.809169	11.8671	0.014657	20.8489	0.056706	135.217	25.9304	4.68745	64.0432	0.043154	15.2961	0.202441	3.14179	158.716	0.05	2.9841	0.5	0.025	0.072941	0.18575	4.19551	0.808711	0.025	0.045	0.029931	6.22302	32.5491	0.429908
1	2	1271041	2	2	168	60	11.2955	1.63883	0.580147	0.144753	0.037259	0.006983	0.022292	0.001631	0	0.105279	2.43104	0.302475	0.524495	171.627	0.053103	0.607148	8.64561	0.074649	17.3772	0.104363	269.458	25.0642	11.0528	91.9989	0.035762	15.4653	0.251707	2.08428	122.217	0.05	2.75131	1.6625	0.025	0.165058	0.107671	4.67735	1.14733	0.025	0.08274	0.029931	6.22302	32.5491	0.429908
1	2	1261053	2	2	167	61.5	11.3987	1.65122	0.584532	0.165073	0.018341	0.001931	0.025813	0.004922	0	0.163035	1.99182	0.11746	0.077272	39.0116	0.090865	0.981455	9.42547	0.0422	29.8657	0.104363	269.458	25.0642	11.0528	91.9989	0.035762	15.4653	0.251707	2.08428	122.217	0.05	3.02025	0.86875	0.119011	3.52343	0.075188	3.29329	0.988472	0.025	0.108478	0.029931	6.22302	32.5491	0.429908
1	2	1261100	2	2	160	64	11.5709	1.63845	0.580013	0.145281	0.024214	0.0113	0.013867	0.00416	0	0.163035	1.99182	0.11746	0.077272	39.0116	0.090865	0.981455	9.42547	0.0422	29.8657	0.104363	269.458	25.0642	11.0528	91.9989	0.035762	15.4653	0.251707	2.08428	122.217	0.05	3.02025	0.86875	0.119011	3.52343	0.075188	3.29329	0.988472	0.025	0.108478	0.029931	6.22302	32.5491	0.429908
1	2	1271050	2	2	165	58	11.1578	1.59667	0.56522	0.157185	0.028055	0.007136	0.028448	0.00367	0	0.105279	2.43104	0.302475	0.524495	171.627	0.053103	0.607148	8.64561	0.074649	17.3772	0.104363	269.458	25.0642	11.0528	91.9989	0.035762	15.4653	0.251707	2.08428	122.217	0.05	2.75131	1.6625	0.025	0.165058	0.107671	4.67735	1.14733	0.025	0.08274	0.029931	6.22302	32.5491	0.429908
1	2	1271020	2	2	168	67	11.7774	1.72227	0.609683	0.150951	0.018311	0.00652	0.02444	0.001285	0	0.105279	2.43104	0.302475	0.524495	171.627	0.053103	0.607148	8.64561	0.074649	17.3772	0.104363	269.458	25.0642	11.0528	91.9989	0.035762	15.4653	0.251707	2.08428	122.217	0.05	2.75131	1.6625	0.025	0.165058	0.107671	4.67735	1.14733	0.025	0.08274	0.029931	6.22302	32.5491	0.429908
1	2	1271107	2	2	162	60	11.2955	1.60346	0.567625	0.17453	0.013727	0.006537	0.036458	0.003749	0	0.105279	2.43104	0.302475	0.524495	171.627	0.053103	0.607148	8.64561	0.074649	17.3772	0.104363	269.458	25.0642	11.0528	91.9989	0.035762	15.4653	0.251707	2.08428	122.217	0.05	2.75131	1.6625	0.025	0.165058	0.107671	4.67735	1.14733	0.025	0.08274	0.029931	6.22302	32.5491	0.429908
1	2	1261056	2	2	167	52.5	10.7791	1.53774	0.54436	0.173592	0.026734	0.00499	0.024048	0.001465	0	0.163035	1.99182	0.11746	0.077272	39.0116	0.090865	0.981455	9.42547	0.0422	29.8657	0.104363	269.458	25.0642	11.0528	91.9989	0.035762	15.4653	0.251707	2.08428	122.217	0.05	3.02025	0.86875	0.119011	3.52343	0.075188	3.29329	0.988472	0.025	0.108478	0.029931	6.22302	32.5491	0.429908
1	2	1271028	2	2	157	67	11.7774	1.65369	0.585407	0.150341	0.018921	0.00652	0.022948	0.001851	0	0.105279	2.43104	0.302475	0.524495	171.627	0.053103	0.607148	8.64561	0.074649	17.3772	0.104363	269.458	25.0642	11.0528	91.9989	0.035762	15.4653	0.251707	2.08428	122.217	0.05	2.75131	1.6625	0.025	0.165058	0.107671	4.67735	1.14733	0.025	0.08274	0.029931	6.22302	32.5491	0.429908
1	2	1261993	2	1	175	72	16.3152	1.82307	0.731052	0.186304	0.028831	0.011465	0.015104	0.001618	0.008968	0.163035	1.99182	0.11746	0.077272	39.0116	0.090865	0.981455	9.42547	0.0422	29.8657	0.104363	269.458	25.0642	11.0528	91.9989	0.035762	15.4653	0.251707	2.08428	122.217	0.05	3.02025	0.86875	0.119011	3.52343	0.075188	3.29329	0.988472	0.025	0.108478	0.029931	6.22302	32.5491	0.429908
1	2	1251047	2	2	170	60	11.2955	1.65051	0.584281	0.14533	0.041181	0.006983	0.017292	0.001146	0	0.038969	1.06296	0.111361	0.196656	106.908	0.046326	0.672954	1.47226	0.04965	4.09525	0.104363	269.458	25.0642	11.0528	91.9989	0.035762	15.4653	0.251707	2.08428	122.217	0.05	3.04632	2.76333	0.025	0.172915	0.179539	3.39656	0.5	0.025	0.111043	0.029931	6.22302	32.5491	0.429908
1	2	1271031	2	2	168	65	11.6397	1.69894	0.601424	0.128906	0.043525	0.006642	0.024038	0.001307	0	0.105279	2.43104	0.302475	0.524495	171.627	0.053103	0.607148	8.64561	0.074649	17.3772	0.104363	269.458	25.0642	11.0528	91.9989	0.035762	15.4653	0.251707	2.08428	122.217	0.05	2.75131	1.6625	0.025	0.165058	0.107671	4.67735	1.14733	0.025	0.08274	0.029931	6.22302	32.5491	0.429908
1	2	1251084	2	2	155	50	10.6069	1.43852	0.509237	0.170785	0.039776	0.003157	0.01575	0.003756	0	0.038969	1.06296	0.111361	0.196656	106.908	0.046326	0.672954	1.47226	0.04965	4.09525	0.104363	269.458	25.0642	11.0528	91.9989	0.035762	15.4653	0.251707	2.08428	122.217	0.05	3.04632	2.76333	0.025	0.172915	0.179539	3.39656	0.5	0.025	0.111043	0.029931	6.22302	32.5491	0.429908
1	2	1271044	2	2	170	65	11.6397	1.71105	0.60571	0.151911	0.020519	0.006642	0.026538	0.003875	0	0.105279	2.43104	0.302475	0.524495	171.627	0.053103	0.607148	8.64561	0.074649	17.3772	0.104363	269.458	25.0642	11.0528	91.9989	0.035762	15.4653	0.251707	2.08428	122.217	0.05	2.75131	1.6625	0.025	0.165058	0.107671	4.67735	1.14733	0.025	0.08274	0.029931	6.22302	32.5491	0.429908
1	2	1251028	2	1	170	80	17.1964	1.87863	0.75333	0.170173	0.044782	0.003199	0.008281	0.004305	0	0.038969	1.06296	0.111361	0.196656	106.908	0.046326	0.672954	1.47226	0.04965	4.09525	0.104363	269.458	25.0642	11.0528	91.9989	0.035762	15.4653	0.251707	2.08428	122.217	0.05	2.88238	3.47167	0.025	0.066666	0.169059	4.55671	0.488879	0.025	0.353609	0.029931	6.22302	32.5491	0.429908
1	2	1251046	2	2	167	69	11.9151	1.73897	0.615597	0.133505	0.035976	0.006405	0.016123	0.002849	0.008926	0.038969	1.06296	0.111361	0.196656	106.908	0.046326	0.672954	1.47226	0.04965	4.09525	0.104363	269.458	25.0642	11.0528	91.9989	0.035762	15.4653	0.251707	2.08428	122.217	0.05	3.04632	2.76333	0.025	0.172915	0.179539	3.39656	0.5	0.025	0.111043	0.029931	6.22302	32.5491	0.429908
1	2	1271114	2	2	163	55	10.9512	1.54759	0.547848	0.149335	0.033877	0.015901	0.029318	0.002697	0.006331	0.105279	2.43104	0.302475	0.524495	171.627	0.053103	0.607148	8.64561	0.074649	17.3772	0.104363	269.458	25.0642	11.0528	91.9989	0.035762	15.4653	0.251707	2.08428	122.217	0.05	2.72454	0.5	0.025	0.272092	0.1623	4.1105	1.22	0.025	0.045	0.029931	6.22302	32.5491	0.429908
1	2	1251029	2	2	160	70	11.984	1.70588	0.60388	0.121266	0.049933	0.00635	0.005	0.002572	0.005585	0.038969	1.06296	0.111361	0.196656	106.908	0.046326	0.672954	1.47226	0.04965	4.09525	0.104363	269.458	25.0642	11.0528	91.9989	0.035762	15.4653	0.251707	2.08428	122.217	0.05	3.04632	2.76333	0.025	0.172915	0.179539	3.39656	0.5	0.025	0.111043	0.029931	6.22302	32.5491	0.429908
1	2	1271022	2	2	150	48	10.4693	1.38482	0.490228	0.185028	0.024992	0.00809	0.034375	0.001443	0	0.105279	2.43104	0.302475	0.524495	171.627	0.053103	0.607148	8.64561	0.074649	17.3772	0.104363	269.458	25.0642	11.0528	91.9989	0.035762	15.4653	0.251707	2.08428	122.217	0.05	2.75131	1.6625	0.025	0.165058	0.107671	4.67735	1.14733	0.025	0.08274	0.029931	6.22302	32.5491	0.429908
1	2	1261055	2	2	160	60	11.2955	1.59155	0.56341	0.145115	0.036279	0.007844	0.0325	0.001326	0	0.163035	1.99182	0.11746	0.077272	39.0116	0.090865	0.981455	9.42547	0.0422	29.8657	0.104363	269.458	25.0642	11.0528	91.9989	0.035762	15.4653	0.251707	2.08428	122.217	0.05	3.02025	0.86875	0.119011	3.52343	0.075188	3.29329	0.988472	0.025	0.108478	0.029931	6.22302	32.5491	0.429908
1	2	1271047	2	2	168	50	10.6069	1.50974	0.534449	0.157865	0.046405	0.007869	0.02425	0.004403	0	0.105279	2.43104	0.302475	0.524495	171.627	0.053103	0.607148	8.64561	0.074649	17.3772	0.104363	269.458	25.0642	11.0528	91.9989	0.035762	15.4653	0.251707	2.08428	122.217	0.05	2.75131	1.6625	0.025	0.165058	0.107671	4.67735	1.14733	0.025	0.08274	0.029931	6.22302	32.5491	0.429908
1	2	1251079	2	2	163	56	11.02	1.56019	0.552308	0.166722	0.021865	0.008883	0.035045	0.002554	0.00058	0.038969	1.06296	0.111361	0.196656	106.908	0.046326	0.672954	1.47226	0.04965	4.09525	0.104363	269.458	25.0642	11.0528	91.9989	0.035762	15.4653	0.251707	2.08428	122.217	0.05	3.04632	2.76333	0.025	0.172915	0.179539	3.39656	0.5	0.025	0.111043	0.029931	6.22302	32.5491	0.429908
1	2	1271019	2	2	167	65	11.6397	1.69286	0.599274	0.133258	0.039172	0.006642	0.020192	0.001447	0.003256	0.105279	2.43104	0.302475	0.524495	171.627	0.053103	0.607148	8.64561	0.074649	17.3772	0.104363	269.458	25.0642	11.0528	91.9989	0.035762	15.4653	0.251707	2.08428	122.217	0.05	2.75131	1.6625	0.025	0.165058	0.107671	4.67735	1.14733	0.025	0.08274	0.029931	6.22302	32.5491	0.429908
1	2	1271068	2	2	155	56	11.02	1.51379	0.535881	0.149857	0.039631	0.007299	0.02433	0.004505	0	0.105279	2.43104	0.302475	0.524495	171.627	0.053103	0.607148	8.64561	0.074649	17.3772	0.104363	269.458	25.0642	11.0528	91.9989	0.035762	15.4653	0.251707	2.08428	122.217	0.05	2.75131	1.6625	0.025	0.165058	0.107671	4.67735	1.14733	0.025	0.08274	0.029931	6.22302	32.5491	0.429908
1	2	1251109	2	2	155	50	10.6069	1.43852	0.509237	0.174573	0.033147	0.00442	0.012179	0.005634	0.01019	0.038969	1.06296	0.111361	0.196656	106.908	0.046326	0.672954	1.47226	0.04965	4.09525	0.104363	269.458	25.0642	11.0528	91.9989	0.035762	15.4653	0.251707	2.08428	122.217	0.05	3.04632	2.76333	0.025	0.172915	0.179539	3.39656	0.5	0.025	0.111043	0.029931	6.22302	32.5491	0.429908
1	2	1251109	2	2	165	74	12.2593	1.78166	0.630709	0.133742	0.025023	0.006903	0.016047	0.001003	0.004514	0.038969	1.06296	0.111361	0.196656	106.908	0.046326	0.672954	1.47226	0.04965	4.09525	0.104363	269.458	25.0642	11.0528	91.9989	0.035762	15.4653	0.251707	2.08428	122.217	0.05	2.86911	1.21	0.025	0.154104	0.195142	6.2454	0.5	0.025	0.045	0.029931	6.22302	32.5491	0.429908
1	2	1251042	2	2	155	70	11.984	1.67369	0.592485	0.128399	0.0428	0.00635	0.013036	0.00077	0	0.038969	1.06296	0.111361	0.196656	106.908	0.046326	0.672954	1.47226	0.04965	4.09525	0.104363	269.458	25.0642	11.0528	91.9989	0.035762	15.4653	0.251707	2.08428	122.217	0.05	3.04632	2.76333	0.025	0.172915	0.179539	3.39656	0.5	0.025	0.111043	0.029931	6.22302	32.5491	0.429908
1	2	1251032	2	2	165	50	10.6069	1.49351	0.528703	0.165734	0.046405	0.003157	0.007	0.00112	0	0.038969	1.06296	0.111361	0.196656	106.908	0.046326	0.672954	1.47226	0.04965	4.09525	0.104363	269.458	25.0642	11.0528	91.9989	0.035762	15.4653	0.251707	2.08428	122.217	0.05	2.88238	3.47167	0.025	0.066666	0.169059	4.55671	0.488879	0.025	0.353609	0.029931	6.22302	32.5491	0.429908
1	2	1271069	2	1	168	67	15.7644	1.72227	0.690629	0.185339	0.039215	0.010735	0.022948	0.002999	0	0.105279	2.43104	0.302475	0.524495	171.627	0.053103	0.607148	8.64561	0.074649	17.3772	0.104363	269.458	25.0642	11.0528	91.9989	0.035762	15.4653	0.251707	2.08428	122.217	0.05	2.75131	1.6625	0.025	0.165058	0.107671	4.67735	1.14733	0.025	0.08274	0.029931	6.22302	32.5491	0.429908
1	2	1271071	2	1	170	65	15.544	1.71105	0.686129	0.170934	0.057294	0.010911	0.026538	0.002925	0	0.105279	2.43104	0.302475	0.524495	171.627	0.053103	0.607148	8.64561	0.074649	17.3772	0.104363	269.458	25.0642	11.0528	91.9989	0.035762	15.4653	0.251707	2.08428	122.217	0.05	2.75131	1.6625	0.025	0.165058	0.107671	4.67735	1.14733	0.025	0.08274	0.029931	6.22302	32.5491	0.429908
1	2	1271056	2	1	165	65	15.544	1.68067	0.673949	0.198336	0.029892	0.010911	0.023654	0.00334	0	0.105279	2.43104	0.302475	0.524495	171.627	0.053103	0.607148	8.64561	0.074649	17.3772	0.104363	269.458	25.0642	11.0528	91.9989	0.035762	15.4653	0.251707	2.08428	122.217	0.05	2.75131	1.6625	0.025	0.165058	0.107671	4.67735	1.14733	0.025	0.08274	0.029931	6.22302	32.5491	0.429908
1	2	1251021	2	2	165	70	11.984	1.73766	0.615133	0.133749	0.03745	0.002548	0.010179	0.002344	0.004654	0.038969	1.06296	0.111361	0.196656	106.908	0.046326	0.672954	1.47226	0.04965	4.09525	0.104363	269.458	25.0642	11.0528	91.9989	0.035762	15.4653	0.251707	2.08428	122.217	0.05	3.04632	2.76333	0.025	0.172915	0.179539	3.39656	0.5	0.025	0.111043	0.029931	6.22302	32.5491	0.429908
1	2	1251106	2	2	160	65	11.6397	1.64993	0.584074	0.164461	0.012125	0.002487	0.010962	0.004442	0	0.038969	1.06296	0.111361	0.196656	106.908	0.046326	0.672954	1.47226	0.04965	4.09525	0.104363	269.458	25.0642	11.0528	91.9989	0.035762	15.4653	0.251707	2.08428	122.217	0.05	3.04632	2.76333	0.025	0.172915	0.179539	3.39656	0.5	0.025	0.111043	0.029931	6.22302	32.5491	0.429908
1	2	1251108	2	1	176	66.74	15.7357	1.76792	0.708936	0.183791	0.041752	0.011461	0.022288	0.004194	0	0.038969	1.06296	0.111361	0.196656	106.908	0.046326	0.672954	1.47226	0.04965	4.09525	0.104363	269.458	25.0642	11.0528	91.9989	0.035762	15.4653	0.251707	2.08428	122.217	0.05	2.88238	3.47167	0.025	0.066666	0.169059	4.55671	0.488879	0.025	0.353609	0.029931	6.22302	32.5491	0.429908
1	2	1271012	2	1	169.55	70	16.0948	1.76626	0.708269	0.17393	0.045506	0.01049	0.019464	0.003978	0.002103	0.105279	2.43104	0.302475	0.524495	171.627	0.053103	0.607148	8.64561	0.074649	17.3772	0.104363	269.458	25.0642	11.0528	91.9989	0.035762	15.4653	0.251707	2.08428	122.217	0.05	2.75131	1.6625	0.025	0.165058	0.107671	4.67735	1.14733	0.025	0.08274	0.029931	6.22302	32.5491	0.429908
1	2	1271002	2	1	167	68	15.8745	1.72759	0.692763	0.169065	0.054309	0.010422	0.025993	0.002756	0.002117	0.105279	2.43104	0.302475	0.524495	171.627	0.053103	0.607148	8.64561	0.074649	17.3772	0.104363	269.458	25.0642	11.0528	91.9989	0.035762	15.4653	0.251707	2.08428	122.217	0.05	2.75131	1.6625	0.025	0.165058	0.107671	4.67735	1.14733	0.025	0.08274	0.029931	6.22302	32.5491	0.429908
1	2	1271080	2	2	160	58	11.1578	1.56746	0.55488	0.149169	0.03607	0.007136	0.02931	0.003378	0	0.105279	2.43104	0.302475	0.524495	171.627	0.053103	0.607148	8.64561	0.074649	17.3772	0.104363	269.458	25.0642	11.0528	91.9989	0.035762	15.4653	0.251707	2.08428	122.217	0.05	2.75131	1.6625	0.025	0.165058	0.107671	4.67735	1.14733	0.025	0.08274	0.029931	6.22302	32.5491	0.429908
1	2	1261092	2	2	162	60	11.2955	1.60346	0.567625	0.152399	0.024092	0.011766	0.018125	0.003972	0.006013	0.163035	1.99182	0.11746	0.077272	39.0116	0.090865	0.981455	9.42547	0.0422	29.8657	0.104363	269.458	25.0642	11.0528	91.9989	0.035762	15.4653	0.251707	2.08428	122.217	0.05	3.02025	0.86875	0.119011	3.52343	0.075188	3.29329	0.988472	0.025	0.108478	0.029931	6.22302	32.5491	0.429908
1	2	1271067	2	2	150	68	11.8462	1.61981	0.573414	0.120566	0.047182	0.006462	0.024265	0.000893	0	0.105279	2.43104	0.302475	0.524495	171.627	0.053103	0.607148	8.64561	0.074649	17.3772	0.104363	269.458	25.0642	11.0528	91.9989	0.035762	15.4653	0.251707	2.08428	122.217	0.05	2.75131	1.6625	0.025	0.165058	0.107671	4.67735	1.14733	0.025	0.08274	0.029931	6.22302	32.5491	0.429908
1	2	1251906	2	1	170	60	15.8752	1.65051	0.661855	0.198702	0.04751	0.018374	0.023542	0.004126	0.002292	0.038969	1.06296	0.111361	0.196656	106.908	0.046326	0.672954	1.47226	0.04965	4.09525	0.104363	269.458	25.0642	11.0528	91.9989	0.035762	15.4653	0.251707	2.08428	122.217	0.05	3.04632	2.76333	0.025	0.172915	0.179539	3.39656	0.5	0.025	0.111043	0.029931	6.22302	32.5491	0.429908
1	2	1271091	2	1	170	60	14.9932	1.65051	0.661855	0.169941	0.068545	0.011401	0.028125	0.005502	0	0.105279	2.43104	0.302475	0.524495	171.627	0.053103	0.607148	8.64561	0.074649	17.3772	0.104363	269.458	25.0642	11.0528	91.9989	0.035762	15.4653	0.251707	2.08428	122.217	0.05	2.75131	1.6625	0.025	0.165058	0.107671	4.67735	1.14733	0.025	0.08274	0.029931	6.22302	32.5491	0.429908
1	2	1251097	2	1	160	65	15.544	1.64993	0.66162	0.165404	0.057294	0.016441	0.013269	0.005359	0.009519	0.038969	1.06296	0.111361	0.196656	106.908	0.046326	0.672954	1.47226	0.04965	4.09525	0.104363	269.458	25.0642	11.0528	91.9989	0.035762	15.4653	0.251707	2.08428	122.217	0.05	2.88238	3.47167	0.025	0.066666	0.169059	4.55671	0.488879	0.025	0.353609	0.029931	6.22302	32.5491	0.429908
1	2	1271013	2	1	165	68	15.8745	1.71514	0.687773	0.154708	0.068089	0.010651	0.024081	0.003363	0	0.105279	2.43104	0.302475	0.524495	171.627	0.053103	0.607148	8.64561	0.074649	17.3772	0.104363	269.458	25.0642	11.0528	91.9989	0.035762	15.4653	0.251707	2.08428	122.217	0.05	2.75131	1.6625	0.025	0.165058	0.107671	4.67735	1.14733	0.025	0.08274	0.029931	6.22302	32.5491	0.429908
1	2	1271046	2	1	170	65	16.4584	1.71105	0.686129	0.173077	0.068577	0.011553	0.021731	0.003327	0	0.105279	2.43104	0.302475	0.524495	171.627	0.053103	0.607148	8.64561	0.074649	17.3772	0.104363	269.458	25.0642	11.0528	91.9989	0.035762	15.4653	0.251707	2.08428	122.217	0.05	2.75131	1.6625	0.025	0.165058	0.107671	4.67735	1.14733	0.025	0.08274	0.029931	6.22302	32.5491	0.429908
1	2	1251118	2	1	172	64.5	15.489	1.71712	0.688564	0.143583	0.077545	0.019011	0.02345	0.001738	0.003882	0.028086	0.109133	0.261687	0.046427	32.6284	0.036535	0.53649	0.647609	0.010743	6.08072	0.123795	252.724	29.1281	9.66673	71.6693	0.03521	6.25509	0.017683	0.459128	37.3576	0.05	3.7636	2.53	0.025	0.261574	0.185197	4.55671	0.5	0.025	0.430939	0.029931	6.22302	32.5491	0.429908
1	2	1271014	2	1	170	70	16.0948	1.76907	0.709397	0.152601	0.067062	0.01049	0.021607	0.002773	0	0.105279	2.43104	0.302475	0.524495	171.627	0.053103	0.607148	8.64561	0.074649	17.3772	0.104363	269.458	25.0642	11.0528	91.9989	0.035762	15.4653	0.251707	2.08428	122.217	0.05	2.75131	1.6625	0.025	0.165058	0.107671	4.67735	1.14733	0.025	0.08274	0.029931	6.22302	32.5491	0.429908
1	2	1271112	2	1	160	52	14.9421	1.49229	0.59841	0.170014	0.077823	0.03951	0.026683	0.002591	0.005381	0.105279	2.43104	0.302475	0.524495	171.627	0.053103	0.607148	8.64561	0.074649	17.3772	0.104363	269.458	25.0642	11.0528	91.9989	0.035762	15.4653	0.251707	2.08428	122.217	0.05	2.924	1.35	0.025	0.268789	0.1094	3.97752	1.27611	0.025	0.045	0.029931	6.22302	32.5491	0.429908
1	2	1251116	2	1	169.55	75	16.6456	1.82195	0.730604	0.190731	0.022211	0.010789	0.029833	0.003948	0	0.038969	1.06296	0.111361	0.196656	106.908	0.046326	0.672954	1.47226	0.04965	4.09525	0.104363	269.458	25.0642	11.0528	91.9989	0.035762	15.4653	0.251707	2.08428	122.217	0.05	3.04632	1.57	0.025	0.172915	0.156205	4.05617	0.5	0.025	0.045	0.029931	6.22302	32.5491	0.429908
1	2	1251111	2	1	168	70	16.0948	1.75655	0.704377	0.190408	0.026346	0.01437	0.020734	0.005158	0.000523	0.038969	1.06296	0.111361	0.196656	106.908	0.046326	0.672954	1.47226	0.04965	4.09525	0.104363	269.458	25.0642	11.0528	91.9989	0.035762	15.4653	0.251707	2.08428	122.217	0.05	2.90757	0.5	0.025	0.045	0.212187	2.8597	0.5	0.025	0.06891	0.029931	6.22302	32.5491	0.429908
1	2	1251007	2	1	162	67	15.7644	1.68509	0.675722	0.190122	0.045167	0.003501	0.005075	0.003598	0	0.038969	1.06296	0.111361	0.196656	106.908	0.046326	0.672954	1.47226	0.04965	4.09525	0.104363	269.458	25.0642	11.0528	91.9989	0.035762	15.4653	0.251707	2.08428	122.217	0.05	3.04632	2.76333	0.025	0.172915	0.179539	3.39656	0.5	0.025	0.111043	0.029931	6.22302	32.5491	0.429908
1	2	1271085	2	2	160	57	11.0889	1.55524	0.550554	0.152201	0.035126	0.007216	0.024737	0.003183	0	0.105279	2.43104	0.302475	0.524495	171.627	0.053103	0.607148	8.64561	0.074649	17.3772	0.104363	269.458	25.0642	11.0528	91.9989	0.035762	15.4653	0.251707	2.08428	122.217	0.05	2.75131	1.6625	0.025	0.165058	0.107671	4.67735	1.14733	0.025	0.08274	0.029931	6.22302	32.5491	0.429908
1	2	1271036	2	1	175	75	16.6456	1.85687	0.744605	0.170754	0.043155	0.010126	0.021833	0.00055	0	0.105279	2.43104	0.302475	0.524495	171.627	0.053103	0.607148	8.64561	0.074649	17.3772	0.104363	269.458	25.0642	11.0528	91.9989	0.035762	15.4653	0.251707	2.08428	122.217	0.05	2.75131	1.6625	0.025	0.165058	0.107671	4.67735	1.14733	0.025	0.08274	0.029931	6.22302	32.5491	0.429908
1	2	1251040	2	2	165	60	11.2955	1.62121	0.573909	0.127466	0.060791	0.006983	0.005833	0.000938	0.006192	0.038969	1.06296	0.111361	0.196656	106.908	0.046326	0.672954	1.47226	0.04965	4.09525	0.104363	269.458	25.0642	11.0528	91.9989	0.035762	15.4653	0.251707	2.08428	122.217	0.05	3.04632	2.76333	0.025	0.172915	0.179539	3.39656	0.5	0.025	0.111043	0.029931	6.22302	32.5491	0.429908
1	2	1271077	2	1	170	70	17.0416	1.76907	0.709397	0.194304	0.038039	0.011108	0.022321	0.00337	0	0.105279	2.43104	0.302475	0.524495	171.627	0.053103	0.607148	8.64561	0.074649	17.3772	0.104363	269.458	25.0642	11.0528	91.9989	0.035762	15.4653	0.251707	2.08428	122.217	0.05	2.75131	1.6625	0.025	0.165058	0.107671	4.67735	1.14733	0.025	0.08274	0.029931	6.22302	32.5491	0.429908
1	2	1251083	2	1	163	70	16.0948	1.725	0.691723	0.180314	0.047901	0.003422	0.005	0.002362	0	0.038969	1.06296	0.111361	0.196656	106.908	0.046326	0.672954	1.47226	0.04965	4.09525	0.104363	269.458	25.0642	11.0528	91.9989	0.035762	15.4653	0.251707	2.08428	122.217	0.05	3.04632	2.76333	0.025	0.172915	0.179539	3.39656	0.5	0.025	0.111043	0.029931	6.22302	32.5491	0.429908
1	2	1251020	2	1	172	70	17.0416	1.78153	0.714392	0.182588	0.060863	0.002415	0.010893	0.002192	0	0.038969	1.06296	0.111361	0.196656	106.908	0.046326	0.672954	1.47226	0.04965	4.09525	0.104363	269.458	25.0642	11.0528	91.9989	0.035762	15.4653	0.251707	2.08428	122.217	0.05	3.04632	2.76333	0.025	0.172915	0.179539	3.39656	0.5	0.025	0.111043	0.029931	6.22302	32.5491	0.429908
1	2	1271102	2	1	170	56	14.5526	1.60006	0.641622	0.185751	0.06226	0.011857	0.033705	0.003333	0	0.105279	2.43104	0.302475	0.524495	171.627	0.053103	0.607148	8.64561	0.074649	17.3772	0.104363	269.458	25.0642	11.0528	91.9989	0.035762	15.4653	0.251707	2.08428	122.217	0.05	2.75131	1.6625	0.025	0.165058	0.107671	4.67735	1.14733	0.025	0.08274	0.029931	6.22302	32.5491	0.429908
1	2	1271048	2	1	165	60	14.9932	1.62121	0.650106	0.197706	0.04078	0.011401	0.027292	0.003389	0	0.105279	2.43104	0.302475	0.524495	171.627	0.053103	0.607148	8.64561	0.074649	17.3772	0.104363	269.458	25.0642	11.0528	91.9989	0.035762	15.4653	0.251707	2.08428	122.217	0.05	2.75131	1.6625	0.025	0.165058	0.107671	4.67735	1.14733	0.025	0.08274	0.029931	6.22302	32.5491	0.429908
1	2	1251041	2	1	165	55	14.4424	1.55896	0.625143	0.188609	0.062	0.011981	0.016591	0.000858	0.006496	0.038969	1.06296	0.111361	0.196656	106.908	0.046326	0.672954	1.47226	0.04965	4.09525	0.104363	269.458	25.0642	11.0528	91.9989	0.035762	15.4653	0.251707	2.08428	122.217	0.05	2.88238	3.47167	0.025	0.066666	0.169059	4.55671	0.488879	0.025	0.353609	0.029931	6.22302	32.5491	0.429908
1	2	1261065	2	2	160	55	10.9512	1.53044	0.541776	0.139794	0.04563	0.013689	0.026591	0.006261	0.006377	0.163035	1.99182	0.11746	0.077272	39.0116	0.090865	0.981455	9.42547	0.0422	29.8657	0.104363	269.458	25.0642	11.0528	91.9989	0.035762	15.4653	0.251707	2.08428	122.217	0.05	3.02025	0.86875	0.119011	3.52343	0.075188	3.29329	0.988472	0.025	0.108478	0.029931	6.22302	32.5491	0.429908
1	2	1251043	2	2	155	62	11.4331	1.58474	0.560996	0.140225	0.044181	0.00684	0.017944	0.000937	0.005858	0.038969	1.06296	0.111361	0.196656	106.908	0.046326	0.672954	1.47226	0.04965	4.09525	0.104363	269.458	25.0642	11.0528	91.9989	0.035762	15.4653	0.251707	2.08428	122.217	0.05	3.04632	2.76333	0.025	0.172915	0.179539	3.39656	0.5	0.025	0.111043	0.029931	6.22302	32.5491	0.429908
1	2	1251075	2	1	164	75	16.6456	1.78593	0.716159	0.193814	0.021963	0.006165	0.013833	0.006152	0.001984	0.038969	1.06296	0.111361	0.196656	106.908	0.046326	0.672954	1.47226	0.04965	4.09525	0.104363	269.458	25.0642	11.0528	91.9989	0.035762	15.4653	0.251707	2.08428	122.217	0.05	3.04632	2.76333	0.025	0.172915	0.179539	3.39656	0.5	0.025	0.111043	0.029931	6.22302	32.5491	0.429908
1	2	1271011	2	1	175	67	15.7644	1.76497	0.707754	0.169816	0.054737	0.010735	0.023134	0.003842	0	0.105279	2.43104	0.302475	0.524495	171.627	0.053103	0.607148	8.64561	0.074649	17.3772	0.104363	269.458	25.0642	11.0528	91.9989	0.035762	15.4653	0.251707	2.08428	122.217	0.05	2.75131	1.6625	0.025	0.165058	0.107671	4.67735	1.14733	0.025	0.08274	0.029931	6.22302	32.5491	0.429908
1	2	1271015	2	2	165	58	11.1578	1.59667	0.56522	0.169208	0.016031	0.007136	0.029526	0.003403	0	0.105279	2.43104	0.302475	0.524495	171.627	0.053103	0.607148	8.64561	0.074649	17.3772	0.104363	269.458	25.0642	11.0528	91.9989	0.035762	15.4653	0.251707	2.08428	122.217	0.05	2.75131	1.6625	0.025	0.165058	0.107671	4.67735	1.14733	0.025	0.08274	0.029931	6.22302	32.5491	0.429908
1	2	1251039	2	2	162	65	11.6397	1.66227	0.588443	0.130574	0.048499	0.001777	0.017115	0.000739	0	0.038969	1.06296	0.111361	0.196656	106.908	0.046326	0.672954	1.47226	0.04965	4.09525	0.104363	269.458	25.0642	11.0528	91.9989	0.035762	15.4653	0.251707	2.08428	122.217	0.05	3.04632	2.76333	0.025	0.172915	0.179539	3.39656	0.5	0.025	0.111043	0.029931	6.22302	32.5491	0.429908
1	2	1251044	2	2	160	60	11.2955	1.59155	0.56341	0.141193	0.047064	0.006983	0.018542	0.000847	0	0.038969	1.06296	0.111361	0.196656	106.908	0.046326	0.672954	1.47226	0.04965	4.09525	0.104363	269.458	25.0642	11.0528	91.9989	0.035762	15.4653	0.251707	2.08428	122.217	0.05	3.04632	2.76333	0.025	0.172915	0.179539	3.39656	0.5	0.025	0.111043	0.029931	6.22302	32.5491	0.429908
1	2	1271081	2	2	167	67	11.7774	1.71611	0.607502	0.13203	0.037232	0.00652	0.026679	0.000961	0	0.105279	2.43104	0.302475	0.524495	171.627	0.053103	0.607148	8.64561	0.074649	17.3772	0.104363	269.458	25.0642	11.0528	91.9989	0.035762	15.4653	0.251707	2.08428	122.217	0.05	2.75131	1.6625	0.025	0.165058	0.107671	4.67735	1.14733	0.025	0.08274	0.029931	6.22302	32.5491	0.429908
1	2	1261091	2	2	162	64	11.5709	1.65071	0.584352	0.14147	0.021389	0.017936	0.013086	0.004048	0	0.163035	1.99182	0.11746	0.077272	39.0116	0.090865	0.981455	9.42547	0.0422	29.8657	0.104363	269.458	25.0642	11.0528	91.9989	0.035762	15.4653	0.251707	2.08428	122.217	0.05	3.02025	0.86875	0.119011	3.52343	0.075188	3.29329	0.988472	0.025	0.108478	0.029931	6.22302	32.5491	0.429908
1	2	1251066	2	2	168	72	12.1217	1.77896	0.629752	0.15608	0.012276	0.001169	0.021354	0.000172	0	0.038969	1.06296	0.111361	0.196656	106.908	0.046326	0.672954	1.47226	0.04965	4.09525	0.104363	269.458	25.0642	11.0528	91.9989	0.035762	15.4653	0.251707	2.08428	122.217	0.05	3.04632	2.76333	0.025	0.172915	0.179539	3.39656	0.5	0.025	0.111043	0.029931	6.22302	32.5491	0.429908
1	2	1271030	2	1	167	60	14.9932	1.63297	0.654822	0.19188	0.046854	0.011401	0.026875	0.00189	0	0.105279	2.43104	0.302475	0.524495	171.627	0.053103	0.607148	8.64561	0.074649	17.3772	0.104363	269.458	25.0642	11.0528	91.9989	0.035762	15.4653	0.251707	2.08428	122.217	0.05	2.75131	1.6625	0.025	0.165058	0.107671	4.67735	1.14733	0.025	0.08274	0.029931	6.22302	32.5491	0.429908
1	2	1271070	2	2	160	60	11.2955	1.59155	0.56341	0.155781	0.025493	0.006983	0.026042	0.002726	0	0.105279	2.43104	0.302475	0.524495	171.627	0.053103	0.607148	8.64561	0.074649	17.3772	0.104363	269.458	25.0642	11.0528	91.9989	0.035762	15.4653	0.251707	2.08428	122.217	0.05	2.75131	1.6625	0.025	0.165058	0.107671	4.67735	1.14733	0.025	0.08274	0.029931	6.22302	32.5491	0.429908
1	2	1251004	2	1	162	60	14.9932	1.60346	0.642988	0.178305	0.067678	0.005206	0.028029	0.001745	0	0.038969	1.06296	0.111361	0.196656	106.908	0.046326	0.672954	1.47226	0.04965	4.09525	0.104363	269.458	25.0642	11.0528	91.9989	0.035762	15.4653	0.251707	2.08428	122.217	0.05	3.04632	2.76333	0.025	0.172915	0.179539	3.39656	0.5	0.025	0.111043	0.029931	6.22302	32.5491	0.429908
1	2	1271016	2	2	156	50	10.6069	1.44408	0.511206	0.171124	0.033147	0.007869	0.01625	0.002888	0.002407	0.105279	2.43104	0.302475	0.524495	171.627	0.053103	0.607148	8.64561	0.074649	17.3772	0.104363	269.458	25.0642	11.0528	91.9989	0.035762	15.4653	0.251707	2.08428	122.217	0.05	2.75131	1.6625	0.025	0.165058	0.107671	4.67735	1.14733	0.025	0.08274	0.029931	6.22302	32.5491	0.429908
1	2	1251086	2	2	160	55	10.9512	1.53044	0.541776	0.158086	0.037334	0.007385	0.006818	0.002203	0.009855	0.038969	1.06296	0.111361	0.196656	106.908	0.046326	0.672954	1.47226	0.04965	4.09525	0.104363	269.458	25.0642	11.0528	91.9989	0.035762	15.4653	0.251707	2.08428	122.217	0.05	3.04632	2.76333	0.025	0.172915	0.179539	3.39656	0.5	0.025	0.111043	0.029931	6.22302	32.5491	0.429908
1	2	1271089	2	2	169	60	11.2955	1.64468	0.582217	0.133557	0.047718	0.006983	0.026458	0.00434	0	0.105279	2.43104	0.302475	0.524495	171.627	0.053103	0.607148	8.64561	0.074649	17.3772	0.104363	269.458	25.0642	11.0528	91.9989	0.035762	15.4653	0.251707	2.08428	122.217	0.05	2.75131	1.6625	0.025	0.165058	0.107671	4.67735	1.14733	0.025	0.08274	0.029931	6.22302	32.5491	0.429908
1	2	1261052	2	2	154	69	11.9151	1.65644	0.58638	0.135658	0.033277	0.005396	0.016848	0.0008	0	0.163035	1.99182	0.11746	0.077272	39.0116	0.090865	0.981455	9.42547	0.0422	29.8657	0.104363	269.458	25.0642	11.0528	91.9989	0.035762	15.4653	0.251707	2.08428	122.217	0.05	3.02025	0.86875	0.119011	3.52343	0.075188	3.29329	0.988472	0.025	0.108478	0.029931	6.22302	32.5491	0.429908
1	2	1261112	2	1	170	60	15.8752	1.65051	0.661855	0.217733	0.035829	0.011024	0.024792	0.000841	0	0.163035	1.99182	0.11746	0.077272	39.0116	0.090865	0.981455	9.42547	0.0422	29.8657	0.119134	494.073	23.9704	10.9904	127.786	0.021279	10.9231	0.329654	1.51738	109.983	0.05	3.49131	0.5	0.025	0.149377	0.05	2.67272	1.35857	0.025	0.104298	0.029931	6.22302	32.5491	0.429908
1	2	1261009	2	1	168	64	16.3418	1.68713	0.676538	0.213227	0.033247	0.008866	0.014648	0.001062	0.009336	0.163035	1.99182	0.11746	0.077272	39.0116	0.090865	0.981455	9.42547	0.0422	29.8657	0.104363	269.458	25.0642	11.0528	91.9989	0.035762	15.4653	0.251707	2.08428	122.217	0.05	3.02025	0.86875	0.119011	3.52343	0.075188	3.29329	0.988472	0.025	0.108478	0.029931	6.22302	32.5491	0.429908
1	2	1261126	2	1	170	63	16.2251	1.68715	0.676547	0.210594	0.030851	0.016096	0.016468	0.007141	0	0.163035	1.99182	0.11746	0.077272	39.0116	0.090865	0.981455	9.42547	0.0422	29.8657	0.104363	269.458	25.0642	11.0528	91.9989	0.035762	15.4653	0.251707	2.08428	122.217	0.05	3.02025	0.86875	0.119011	3.52343	0.075188	3.29329	0.988472	0.025	0.108478	0.029931	6.22302	32.5491	0.429908
1	2	1271010	2	1	172	62	15.2136	1.68684	0.676424	0.197667	0.042601	0.005112	0.023185	0.00136	0	0.105279	2.43104	0.302475	0.524495	171.627	0.053103	0.607148	8.64561	0.074649	17.3772	0.104363	269.458	25.0642	11.0528	91.9989	0.035762	15.4653	0.251707	2.08428	122.217	0.05	2.75131	1.6625	0.025	0.165058	0.107671	4.67735	1.14733	0.025	0.08274	0.029931	6.22302	32.5491	0.429908
1	2	1261103	2	2	158	75	12.3282	1.74644	0.618239	0.124212	0.028864	0.011301	0.018167	0.000589	0	0.163035	1.99182	0.11746	0.077272	39.0116	0.090865	0.981455	9.42547	0.0422	29.8657	0.104363	269.458	25.0642	11.0528	91.9989	0.035762	15.4653	0.251707	2.08428	122.217	0.05	3.02025	0.86875	0.119011	3.52343	0.075188	3.29329	0.988472	0.025	0.108478	0.029931	6.22302	32.5491	0.429908
1	2	1261110	2	2	154	60	11.2955	1.55547	0.550637	0.162764	0.01863	0.007844	0.032708	0.001152	0	0.163035	1.99182	0.11746	0.077272	39.0116	0.090865	0.981455	9.42547	0.0422	29.8657	0.104363	269.458	25.0642	11.0528	91.9989	0.035762	15.4653	0.251707	2.08428	122.217	0.05	3.90333	1.3	0.025	0.655554	0.05	3.25817	1.15	0.025	0.102782	0.029931	6.22302	32.5491	0.429908
1	2	1261124	2	1	172	67	15.7644	1.74676	0.700449	0.204244	0.019607	0.011438	0.019963	0.002173	0.009233	0.163035	1.99182	0.11746	0.077272	39.0116	0.090865	0.981455	9.42547	0.0422	29.8657	0.104363	269.458	25.0642	11.0528	91.9989	0.035762	15.4653	0.251707	2.08428	122.217	0.05	3.02025	0.86875	0.119011	3.52343	0.075188	3.29329	0.988472	0.025	0.108478	0.029931	6.22302	32.5491	0.429908
1	2	1251085	2	1	170	76	16.7558	1.83576	0.736141	0.190834	0.023513	0.006124	0.018257	0.004797	0.009561	0.038969	1.06296	0.111361	0.196656	106.908	0.046326	0.672954	1.47226	0.04965	4.09525	0.104363	269.458	25.0642	11.0528	91.9989	0.035762	15.4653	0.251707	2.08428	122.217	0.05	3.04632	2.76333	0.025	0.172915	0.179539	3.39656	0.5	0.025	0.111043	0.029931	6.22302	32.5491	0.429908
1	2	1261059	2	1	170	70	16.0948	1.76907	0.709397	0.158074	0.059877	0.012774	0.030415	0.004212	0	0.163035	1.99182	0.11746	0.077272	39.0116	0.090865	0.981455	9.42547	0.0422	29.8657	0.104363	269.458	25.0642	11.0528	91.9989	0.035762	15.4653	0.251707	2.08428	122.217	0.05	3.02025	0.86875	0.119011	3.52343	0.075188	3.29329	0.988472	0.025	0.108478	0.029931	6.22302	32.5491	0.429908
1	2	1261127	2	1	175	76	17.7414	1.86797	0.749056	0.196965	0.026748	0.009727	0.023191	0.003823	0	0.163035	1.99182	0.11746	0.077272	39.0116	0.090865	0.981455	9.42547	0.0422	29.8657	0.104363	269.458	25.0642	11.0528	91.9989	0.035762	15.4653	0.251707	2.08428	122.217	0.05	3.02025	0.86875	0.119011	3.52343	0.075188	3.29329	0.988472	0.025	0.108478	0.029931	6.22302	32.5491	0.429908
1	2	1261019	2	1	164	65	15.544	1.67455	0.671495	0.187895	0.032739	0.018505	0.023004	0.005152	0.004294	0.163035	1.99182	0.11746	0.077272	39.0116	0.090865	0.981455	9.42547	0.0422	29.8657	0.104363	269.458	25.0642	11.0528	91.9989	0.035762	15.4653	0.251707	2.08428	122.217	0.05	3.02025	0.86875	0.119011	3.52343	0.075188	3.29329	0.988472	0.025	0.108478	0.029931	6.22302	32.5491	0.429908
1	2	1251114	2	2	157	63	11.502	1.60851	0.569413	0.12742	0.043741	0.011411	0.020833	0.00344	0	0.049137	1.5996	0.04983	0.320169	162.519	0.053841	0.961403	2.35915	0.018354	6.20504	0.104363	269.458	25.0642	11.0528	91.9989	0.035762	15.4653	0.251707	2.08428	122.217	0.05	2.93097	4.79	0.025	0.173575	0.153902	2.81362	0.5	0.025	0.045	0.029931	6.22302	32.5491	0.429908
1	2	1261118	2	1	178	65	15.544	1.75891	0.705324	0.199164	0.033095	0.00688	0.022329	0.00094	0	0.051045	0.899961	0.101663	0.074705	42.0739	0.05183	0.835577	7.54631	0.017732	26.7855	0.023653	238.511	24.2388	6.68129	11.184	0.039617	12.0337	0	2.68666	168.667	0.05	2.73003	0.5	0.025	0.045	0.1853	2.74636	0.5	0.025	0.045	0.029931	6.22302	32.5491	0.429908
1	2	1261119	2	1	169.55	85	17.7472	1.92752	0.772935	0.173992	0.034799	0.005178	0.025973	0.000762	0	0.163035	1.99182	0.11746	0.077272	39.0116	0.090865	0.981455	9.42547	0.0422	29.8657	0.104363	269.458	25.0642	11.0528	91.9989	0.035762	15.4653	0.251707	2.08428	122.217	0.05	2.84375	2.6	0.025	0.237961	0.1395	2.78369	0.5	0.025	0.125167	0.029931	6.22302	32.5491	0.429908
1	2	1261006	2	1	176	70	17.0416	1.80627	0.724315	0.192249	0.032605	0.018597	0.010536	0.003441	0.009139	0.163035	1.99182	0.11746	0.077272	39.0116	0.090865	0.981455	9.42547	0.0422	29.8657	0.104363	269.458	25.0642	11.0528	91.9989	0.035762	15.4653	0.251707	2.08428	122.217	0.05	3.02025	0.86875	0.119011	3.52343	0.075188	3.29329	0.988472	0.025	0.108478	0.029931	6.22302	32.5491	0.429908
1	2	1261015	2	2	163	67	11.7774	1.69133	0.59873	0.144916	0.023542	0.007324	0.026679	0.005575	0.00894	0.163035	1.99182	0.11746	0.077272	39.0116	0.090865	0.981455	9.42547	0.0422	29.8657	0.104363	269.458	25.0642	11.0528	91.9989	0.035762	15.4653	0.251707	2.08428	122.217	0.05	3.02025	0.86875	0.119011	3.52343	0.075188	3.29329	0.988472	0.025	0.108478	0.029931	6.22302	32.5491	0.429908
1	2	1261004	2	2	160	63	11.502	1.62688	0.575917	0.15821	0.01929	0.005071	0.014881	0.004196	0.006994	0.097183	1.16125	0.120587	0.079493	49.6359	0.063661	0.939244	5.63342	0.03486	17.3647	0.104363	269.458	25.0642	11.0528	91.9989	0.035762	15.4653	0.251707	2.08428	122.217	0.05	3.02025	0.86875	0.119011	3.52343	0.075188	3.29329	0.988472	0.025	0.108478	0.029931	6.22302	32.5491	0.429908
1	2	1261037	2	1	178	60	14.9932	1.69668	0.680371	0.221006	0.02194	0.006941	0.015625	0.00377	0.010015	0.163035	1.99182	0.11746	0.077272	39.0116	0.090865	0.981455	9.42547	0.0422	29.8657	0.104363	269.458	25.0642	11.0528	91.9989	0.035762	15.4653	0.251707	2.08428	122.217	0.05	3.02025	0.86875	0.119011	3.52343	0.075188	3.29329	0.988472	0.025	0.108478	0.029931	6.22302	32.5491	0.429908
1	2	1261981	2	2	155	65	11.6397	1.61879	0.573053	0.131639	0.039971	0.007461	0.019666	0.003321	0	0.097183	1.16125	0.120587	0.079493	49.6359	0.063661	0.939244	5.63342	0.03486	17.3647	0.104363	269.458	25.0642	11.0528	91.9989	0.035762	15.4653	0.251707	2.08428	122.217	0.05	2.92398	1.79597	0.057162	1.30211	0.12106	3.86853	0.868812	0.025	0.126026	0.029931	6.22302	32.5491	0.429908
1	2	1271093	2	1	169.55	70	17.0416	1.76626	0.708269	0.182901	0.049443	0.011108	0.020734	0	0	0.036037	1.19463	0.268898	0.164376	89.5396	0.114456	0.979484	12.7867	0.023177	38.0663	0.104363	269.458	25.0642	11.0528	91.9989	0.035762	15.4653	0.251707	2.08428	122.217	0.05	2.92398	1.79597	0.057162	1.30211	0.12106	3.86853	0.868812	0.025	0.126026	0.029931	6.22302	32.5491	0.429908
1	2	1271052	2	2	157	55	10.9512	1.51316	0.535658	0.156468	0.03526	0.007385	0.020682	0.002293	0	0.105279	2.43104	0.302475	0.524495	171.627	0.053103	0.607148	8.64561	0.074649	17.3772	0.104363	269.458	25.0642	11.0528	91.9989	0.035762	15.4653	0.251707	2.08428	122.217	0.05	2.75131	1.6625	0.025	0.165058	0.107671	4.67735	1.14733	0.025	0.08274	0.029931	6.22302	32.5491	0.429908
1	2	1271049	2	2	163	65	11.6397	1.66842	0.59062	0.138854	0.033576	0.006642	0.025	0.002175	0	0.105279	2.43104	0.302475	0.524495	171.627	0.053103	0.607148	8.64561	0.074649	17.3772	0.104363	269.458	25.0642	11.0528	91.9989	0.035762	15.4653	0.251707	2.08428	122.217	0.05	2.75131	1.6625	0.025	0.165058	0.107671	4.67735	1.14733	0.025	0.08274	0.029931	6.22302	32.5491	0.429908
1	2	1251115	2	2	167	65	11.6397	1.69286	0.599274	0.16415	0.014923	0.004974	0.026346	0.003907	0	0.038969	1.06296	0.111361	0.196656	106.908	0.046326	0.672954	1.47226	0.04965	4.09525	0.104363	269.458	25.0642	11.0528	91.9989	0.035762	15.4653	0.251707	2.08428	122.217	0.05	3.23053	2.76333	0.025	0.241385	0.158213	2.87826	0.5	0.025	0.229536	0.029931	6.22302	32.5491	0.429908
1	2	1271076	2	1	170	60	15.8752	1.65051	0.661855	0.224954	0.027561	0.012072	0.027292	0.002369	0	0.105279	2.43104	0.302475	0.524495	171.627	0.053103	0.607148	8.64561	0.074649	17.3772	0.104363	269.458	25.0642	11.0528	91.9989	0.035762	15.4653	0.251707	2.08428	122.217	0.05	2.75131	1.6625	0.025	0.165058	0.107671	4.67735	1.14733	0.025	0.08274	0.029931	6.22302	32.5491	0.429908
1	2	1271029	2	2	156	68	11.8462	1.65838	0.587068	0.150811	0.016937	0.006462	0.024449	0.001829	0	0.105279	2.43104	0.302475	0.524495	171.627	0.053103	0.607148	8.64561	0.074649	17.3772	0.104363	269.458	25.0642	11.0528	91.9989	0.035762	15.4653	0.251707	2.08428	122.217	0.05	2.75131	1.6625	0.025	0.165058	0.107671	4.67735	1.14733	0.025	0.08274	0.029931	6.22302	32.5491	0.429908
1	2	1261107	2	2	158	70	11.984	1.69305	0.599339	0.160499	0.007133	0.003567	0.036429	0.000806	0	0.083377	1.42415	0.176503	0.214886	90.2542	0.074632	0.845463	6.7515	0.061565	18.1999	0.104363	269.458	25.0642	11.0528	91.9989	0.035762	15.4653	0.251707	2.08428	122.217	0.05	3.02025	0.86875	0.119011	3.52343	0.075188	3.29329	0.988472	0.025	0.108478	0.029931	6.22302	32.5491	0.429908
1	2	1271040	2	2	167	60	11.2955	1.63297	0.578073	0.128974	0.052947	0.006983	0.022708	0.002155	0	0.105279	2.43104	0.302475	0.524495	171.627	0.053103	0.607148	8.64561	0.074649	17.3772	0.104363	269.458	25.0642	11.0528	91.9989	0.035762	15.4653	0.251707	2.08428	122.217	0.05	2.75131	1.6625	0.025	0.165058	0.107671	4.67735	1.14733	0.025	0.08274	0.029931	6.22302	32.5491	0.429908
1	2	1251014	2	2	160	55	10.9512	1.53044	0.541776	0.14979	0.04563	0.007385	0.006364	0.003672	0	0.038969	1.06296	0.111361	0.196656	106.908	0.046326	0.672954	1.47226	0.04965	4.09525	0.104363	269.458	25.0642	11.0528	91.9989	0.035762	15.4653	0.251707	2.08428	122.217	0.05	2.88238	3.47167	0.025	0.066666	0.169059	4.55671	0.488879	0.025	0.353609	0.029931	6.22302	32.5491	0.429908
1	2	1251073	2	2	163	55	10.9512	1.54759	0.547848	0.17215	0.026963	0.004148	0.015682	0.001915	0	0.038969	1.06296	0.111361	0.196656	106.908	0.046326	0.672954	1.47226	0.04965	4.09525	0.104363	269.458	25.0642	11.0528	91.9989	0.035762	15.4653	0.251707	2.08428	122.217	0.05	3.04632	2.76333	0.025	0.172915	0.179539	3.39656	0.5	0.025	0.111043	0.029931	6.22302	32.5491	0.429908
1	2	1251013	2	1	170	55	14.4424	1.58713	0.636441	0.179751	0.071118	0.011981	0.026389	0.007375	0	0.038969	1.06296	0.111361	0.196656	106.908	0.046326	0.672954	1.47226	0.04965	4.09525	0.104363	269.458	25.0642	11.0528	91.9989	0.035762	15.4653	0.251707	2.08428	122.217	0.05	3.04632	2.76333	0.025	0.172915	0.179539	3.39656	0.5	0.025	0.111043	0.029931	6.22302	32.5491	0.429908
1	2	1271084	2	2	158	65	11.6397	1.63752	0.579682	0.140098	0.032333	0.006642	0.020192	0.003499	0	0.105279	2.43104	0.302475	0.524495	171.627	0.053103	0.607148	8.64561	0.074649	17.3772	0.104363	269.458	25.0642	11.0528	91.9989	0.035762	15.4653	0.251707	2.08428	122.217	0.05	2.75131	1.6625	0.025	0.165058	0.107671	4.67735	1.14733	0.025	0.08274	0.029931	6.22302	32.5491	0.429908
1	2	1251048	2	2	150	50	10.6069	1.4105	0.499316	0.163524	0.048615	0.007869	0.022964	0.001175	0	0.038969	1.06296	0.111361	0.196656	106.908	0.046326	0.672954	1.47226	0.04965	4.09525	0.104363	269.458	25.0642	11.0528	91.9989	0.035762	15.4653	0.251707	2.08428	122.217	0.05	3.04632	2.76333	0.025	0.172915	0.179539	3.39656	0.5	0.025	0.111043	0.029931	6.22302	32.5491	0.429908
1	2	1271120	2	2	168	60	11.2955	1.63883	0.580147	0.165706	0.01863	0.003922	0.020208	0.002883	0.003414	0.105279	2.43104	0.302475	0.524495	171.627	0.053103	0.607148	8.64561	0.074649	17.3772	0.058152	15.9853	22.33	0.259081	2.06142	0.030962	39.2316	0.364702	1.92605	104.465	0.05	3.12461	4.455	0.025	0.045	0.15975	4.28162	0.81	0.025	0.098112	0.029931	6.22302	32.5491	0.429908
1	2	1271116	2	2	155	49	10.5381	1.4255	0.504628	0.206849	0.008214	0.001493	0.017602	0.002788	0	0.029086	3.76113	0.208412	0.359377	166.635	0.048581	0.647381	7.48627	0.080537	18.7538	0.104363	269.458	25.0642	11.0528	91.9989	0.035762	15.4653	0.251707	2.08428	122.217	0.05	2.47227	0.5	0.025	0.045	0.05	6.50815	1.21	0.025	0.045	0.029931	6.22302	32.5491	0.429908
1	2	1271082	2	2	167	60	11.2955	1.63297	0.578073	0.133557	0.047718	0.006983	0.018542	0.001361	0	0.105279	2.43104	0.302475	0.524495	171.627	0.053103	0.607148	8.64561	0.074649	17.3772	0.104363	269.458	25.0642	11.0528	91.9989	0.035762	15.4653	0.251707	2.08428	122.217	0.05	2.75131	1.6625	0.025	0.165058	0.107671	4.67735	1.14733	0.025	0.08274	0.029931	6.22302	32.5491	0.429908
1	2	1261071	2	2	160	65	11.6397	1.64993	0.584074	0.147362	0.031711	0.001865	0.021346	0.000543	0	0.163035	1.99182	0.11746	0.077272	39.0116	0.090865	0.981455	9.42547	0.0422	29.8657	0.104363	269.458	25.0642	11.0528	91.9989	0.035762	15.4653	0.251707	2.08428	122.217	0.05	3.02025	0.86875	0.119011	3.52343	0.075188	3.29329	0.988472	0.025	0.108478	0.029931	6.22302	32.5491	0.429908
1	2	1251112	2	2	156	65	11.6397	1.62505	0.575268	0.158554	0.020519	0.004974	0.033654	0.007014	0	0.038969	1.06296	0.111361	0.196656	106.908	0.046326	0.672954	1.47226	0.04965	4.09525	0.104363	269.458	25.0642	11.0528	91.9989	0.035762	15.4653	0.251707	2.08428	122.217	0.05	2.83719	2.76333	0.025	0.235683	0.183757	2.81365	0.5	0.025	0.045	0.029931	6.22302	32.5491	0.429908
1	2	1251033	2	1	160	55	14.4424	1.53044	0.613707	0.216089	0.0465	0.003908	0.006364	0.001391	0.007536	0.038969	1.06296	0.111361	0.196656	106.908	0.046326	0.672954	1.47226	0.04965	4.09525	0.104363	269.458	25.0642	11.0528	91.9989	0.035762	15.4653	0.251707	2.08428	122.217	0.05	2.92398	1.79597	0.057162	1.30211	0.12106	3.86853	0.868812	0.025	0.126026	0.029931	6.22302	32.5491	0.429908
1	2	1261022	2	1	176	70	16.0948	1.80627	0.724315	0.191947	0.023608	0.01437	0.028473	0.004301	0.008601	0.163035	1.99182	0.11746	0.077272	39.0116	0.090865	0.981455	9.42547	0.0422	29.8657	0.104363	269.458	25.0642	11.0528	91.9989	0.035762	15.4653	0.251707	2.08428	122.217	0.05	3.02025	0.86875	0.119011	3.52343	0.075188	3.29329	0.988472	0.025	0.108478	0.029931	6.22302	32.5491	0.429908
1	2	1261121	2	1	168	66	15.6542	1.71065	0.685971	0.191536	0.032472	0.013177	0.017614	0.006696	0	0.246965	1.246	0.13038	0.039473	32.093	0.100766	0.877422	13.8928	0.077348	50.0034	0.104363	269.458	25.0642	11.0528	91.9989	0.035762	15.4653	0.251707	2.08428	122.217	0.05	2.74182	0.5	0.025	0.045	0.05	4.61741	1.02	0.025	0.045	0.029931	6.22302	32.5491	0.429908
1	2	1271054	2	2	168	70	11.984	1.75655	0.621819	0.13156	0.033289	0.00635	0.019821	0.002231	0	0.105279	2.43104	0.302475	0.524495	171.627	0.053103	0.607148	8.64561	0.074649	17.3772	0.104363	269.458	25.0642	11.0528	91.9989	0.035762	15.4653	0.251707	2.08428	122.217	0.05	2.75131	1.6625	0.025	0.165058	0.107671	4.67735	1.14733	0.025	0.08274	0.029931	6.22302	32.5491	0.429908
1	2	1251015	2	2	160	55	10.9512	1.53044	0.541776	0.141266	0.056	0.007385	0.038409	0.003672	0	0.038969	1.06296	0.111361	0.196656	106.908	0.046326	0.672954	1.47226	0.04965	4.09525	0.104363	269.458	25.0642	11.0528	91.9989	0.035762	15.4653	0.251707	2.08428	122.217	0.05	3.04632	2.76333	0.025	0.172915	0.179539	3.39656	0.5	0.025	0.111043	0.029931	6.22302	32.5491	0.429908
1	2	1261051	2	2	156	65	11.6397	1.62505	0.575268	0.142698	0.026426	0.009948	0.022765	0.004375	0	0.163035	1.99182	0.11746	0.077272	39.0116	0.090865	0.981455	9.42547	0.0422	29.8657	0.104363	269.458	25.0642	11.0528	91.9989	0.035762	15.4653	0.251707	2.08428	122.217	0.05	3.02025	0.86875	0.119011	3.52343	0.075188	3.29329	0.988472	0.025	0.108478	0.029931	6.22302	32.5491	0.429908
1	2	1261090	2	2	160	65	11.6397	1.64993	0.584074	0.137502	0.026648	0.014923	0.018269	0.005077	0	0.163035	1.99182	0.11746	0.077272	39.0116	0.090865	0.981455	9.42547	0.0422	29.8657	0.104363	269.458	25.0642	11.0528	91.9989	0.035762	15.4653	0.251707	2.08428	122.217	0.05	3.02025	0.86875	0.119011	3.52343	0.075188	3.29329	0.988472	0.025	0.108478	0.029931	6.22302	32.5491	0.429908
1	2	1251074	2	2	150	40	9.91845	1.27574	0.451613	0.213092	0.024538	0.010332	0.012188	0.004341	0	0.038969	1.06296	0.111361	0.196656	106.908	0.046326	0.672954	1.47226	0.04965	4.09525	0.104363	269.458	25.0642	11.0528	91.9989	0.035762	15.4653	0.251707	2.08428	122.217	0.05	2.88238	3.47167	0.025	0.066666	0.169059	4.55671	0.488879	0.025	0.353609	0.029931	6.22302	32.5491	0.429908
1	2	1271083	2	2	160	57	11.0889	1.55524	0.550554	0.150167	0.037828	0.007216	0.029386	0.005457	0	0.105279	2.43104	0.302475	0.524495	171.627	0.053103	0.607148	8.64561	0.074649	17.3772	0.104363	269.458	25.0642	11.0528	91.9989	0.035762	15.4653	0.251707	2.08428	122.217	0.05	2.75131	1.6625	0.025	0.165058	0.107671	4.67735	1.14733	0.025	0.08274	0.029931	6.22302	32.5491	0.429908
1	2	1271025	2	2	158	50	10.6069	1.45516	0.515128	0.145437	0.059664	0.007869	0.03075	0.001455	0	0.105279	2.43104	0.302475	0.524495	171.627	0.053103	0.607148	8.64561	0.074649	17.3772	0.104363	269.458	25.0642	11.0528	91.9989	0.035762	15.4653	0.251707	2.08428	122.217	0.05	2.75131	1.6625	0.025	0.165058	0.107671	4.67735	1.14733	0.025	0.08274	0.029931	6.22302	32.5491	0.429908
1	2	1271087	2	2	158	60	11.2955	1.57959	0.559174	0.151206	0.030069	0.006983	0.026875	0.004022	0	0.105279	2.43104	0.302475	0.524495	171.627	0.053103	0.607148	8.64561	0.074649	17.3772	0.104363	269.458	25.0642	11.0528	91.9989	0.035762	15.4653	0.251707	2.08428	122.217	0.05	2.75131	1.6625	0.025	0.165058	0.107671	4.67735	1.14733	0.025	0.08274	0.029931	6.22302	32.5491	0.429908
1	2	1261104	3	2	164	55	9.81113	1.55328	0.549862	0.137721	0.040663	0.003716	0.0275	0.000745	0	0.163035	1.99182	0.11746	0.077272	39.0116	0.090865	0.981455	9.42547	0.0422	29.8657	0.104363	269.458	25.0642	11.0528	91.9989	0.035762	15.4653	0.251707	2.08428	122.217	0.05	3.02025	0.86875	0.119011	3.52343	0.075188	3.29329	0.988472	0.025	0.108478	0.029931	6.22302	32.5491	0.429908
1	2	1251003	3	2	165	55	9.81113	1.55896	0.551872	0.152652	0.02221	0.006304	0.030227	0.00248	0	0.038969	1.06296	0.111361	0.196656	106.908	0.046326	0.672954	1.47226	0.04965	4.09525	0.104363	269.458	25.0642	11.0528	91.9989	0.035762	15.4653	0.251707	2.08428	122.217	0.05	2.88238	3.47167	0.025	0.066666	0.169059	4.55671	0.488879	0.025	0.353609	0.029931	6.22302	32.5491	0.429908
1	2	1261044	3	2	160	67	10.7345	1.67258	0.592093	0.138521	0.01502	0.006676	0.013993	0.003329	0	0.163035	1.99182	0.11746	0.077272	39.0116	0.090865	0.981455	9.42547	0.0422	29.8657	0.104363	269.458	25.0642	11.0528	91.9989	0.035762	15.4653	0.251707	2.08428	122.217	0.05	3.02025	0.86875	0.119011	3.52343	0.075188	3.29329	0.988472	0.025	0.108478	0.029931	6.22302	32.5491	0.429908
1	2	1251011	3	2	155	50	9.42638	1.43852	0.509237	0.129911	0.056951	0.006662	0.01775	0.005754	0.005946	0.038969	1.06296	0.111361	0.196656	106.908	0.046326	0.672954	1.47226	0.04965	4.09525	0.104363	269.458	25.0642	11.0528	91.9989	0.035762	15.4653	0.251707	2.08428	122.217	0.05	3.04632	2.76333	0.025	0.172915	0.179539	3.39656	0.5	0.025	0.111043	0.029931	6.22302	32.5491	0.429908
1	2	1251087	3	2	160	55	9.81113	1.53044	0.541776	0.145468	0.031589	0.005309	0.006364	0.003556	0	0.038969	1.06296	0.111361	0.196656	106.908	0.046326	0.672954	1.47226	0.04965	4.09525	0.104363	269.458	25.0642	11.0528	91.9989	0.035762	15.4653	0.251707	2.08428	122.217	0.05	2.88238	3.47167	0.025	0.066666	0.169059	4.55671	0.488879	0.025	0.353609	0.029931	6.22302	32.5491	0.429908
1	2	1261023	3	2	164	63	10.4267	1.65117	0.584513	0.148017	0.01059	0.006896	0.025595	0.004368	0.007601	0.163035	1.99182	0.11746	0.077272	39.0116	0.090865	0.981455	9.42547	0.0422	29.8657	0.104363	269.458	25.0642	11.0528	91.9989	0.035762	15.4653	0.251707	2.08428	122.217	0.05	3.02025	0.86875	0.119011	3.52343	0.075188	3.29329	0.988472	0.025	0.108478	0.029931	6.22302	32.5491	0.429908
1	2	1271032	3	2	150	55	9.81113	1.47231	0.521198	0.130581	0.041499	0.006304	0.023409	0.003272	0	0.105279	2.43104	0.302475	0.524495	171.627	0.053103	0.607148	8.64561	0.074649	17.3772	0.104363	269.458	25.0642	11.0528	91.9989	0.035762	15.4653	0.251707	2.08428	122.217	0.05	2.75131	1.6625	0.025	0.165058	0.107671	4.67735	1.14733	0.025	0.08274	0.029931	6.22302	32.5491	0.429908
1	2	1271027	3	2	170	56	10.5473	1.60006	0.56642	0.165339	0.016349	0.006656	0.019866	0.001429	0	0.105279	2.43104	0.302475	0.524495	171.627	0.053103	0.607148	8.64561	0.074649	17.3772	0.104363	269.458	25.0642	11.0528	91.9989	0.035762	15.4653	0.251707	2.08428	122.217	0.05	2.75131	1.6625	0.025	0.165058	0.107671	4.67735	1.14733	0.025	0.08274	0.029931	6.22302	32.5491	0.429908
1	2	1251136	3	2	150	50	9.42638	1.4105	0.499316	0.131576	0.056951	0.006662	0.007	0.005093	0	0.038969	1.06296	0.111361	0.196656	106.908	0.046326	0.672954	1.47226	0.04965	4.09525	0.104363	269.458	25.0642	11.0528	91.9989	0.035762	15.4653	0.251707	2.08428	122.217	0.05	3.04632	2.76333	0.025	0.172915	0.179539	3.39656	0.5	0.025	0.111043	0.029931	6.22302	32.5491	0.429908
1	2	1251125	3	1	170	75	15.7337	1.82485	0.731767	0.163893	0.04589	0.008215	0.015833	0.002839	0	0.038969	1.06296	0.111361	0.196656	106.908	0.046326	0.672954	1.47226	0.04965	4.09525	0.104363	269.458	25.0642	11.0528	91.9989	0.035762	15.4653	0.251707	2.08428	122.217	0.05	2.88238	3.47167	0.025	0.066666	0.169059	4.55671	0.488879	0.025	0.353609	0.029931	6.22302	32.5491	0.429908
1	2	1261102	3	2	162	63	10.4267	1.63905	0.580225	0.138166	0.020442	0.006896	0.017262	0.002656	0.007003	0.163035	1.99182	0.11746	0.077272	39.0116	0.090865	0.981455	9.42547	0.0422	29.8657	0.104363	269.458	25.0642	11.0528	91.9989	0.035762	15.4653	0.251707	2.08428	122.217	0.05	3.02025	0.86875	0.119011	3.52343	0.075188	3.29329	0.988472	0.025	0.108478	0.029931	6.22302	32.5491	0.429908
1	2	1251133	3	1	170	90	16.6917	1.98089	0.794336	0.135233	0.05023	0.00276	0.025742	0.001498	0	0.038969	1.06296	0.111361	0.196656	106.908	0.046326	0.672954	1.47226	0.04965	4.09525	0.104363	269.458	25.0642	11.0528	91.9989	0.035762	15.4653	0.251707	2.08428	122.217	0.05	3.04632	2.76333	0.025	0.172915	0.179539	3.39656	0.5	0.025	0.111043	0.029931	6.22302	32.5491	0.429908
1	2	1261021	3	1	170	70	14.3103	1.76907	0.709397	0.159104	0.034376	0.011357	0.021677	0.004633	0.006802	0.163035	1.99182	0.11746	0.077272	39.0116	0.090865	0.981455	9.42547	0.0422	29.8657	0.104363	269.458	25.0642	11.0528	91.9989	0.035762	15.4653	0.251707	2.08428	122.217	0.05	3.02025	0.86875	0.119011	3.52343	0.075188	3.29329	0.988472	0.025	0.108478	0.029931	6.22302	32.5491	0.429908
1	2	1251137	3	2	150	50	10.0548	1.4105	0.499316	0.144538	0.056558	0.007106	0.0227	0.005642	0	0.038969	1.06296	0.111361	0.196656	106.908	0.046326	0.672954	1.47226	0.04965	4.09525	0.104363	269.458	25.0642	11.0528	91.9989	0.035762	15.4653	0.251707	2.08428	122.217	0.05	3.04632	2.76333	0.025	0.172915	0.179539	3.39656	0.5	0.025	0.111043	0.029931	6.22302	32.5491	0.429908
1	2	1251128	3	2	160	55	9.81113	1.53044	0.541776	0.141221	0.037163	0.002655	0.020227	0.00715	0	0.038969	1.06296	0.111361	0.196656	106.908	0.046326	0.672954	1.47226	0.04965	4.09525	0.104363	269.458	25.0642	11.0528	91.9989	0.035762	15.4653	0.251707	2.08428	122.217	0.05	2.88238	3.47167	0.025	0.066666	0.169059	4.55671	0.488879	0.025	0.353609	0.029931	6.22302	32.5491	0.429908
1	2	1271109	3	2	160	53	9.65723	1.50514	0.53282	0.17462	0.007592	0.001898	0.026651	0.003948	0	0.105279	2.43104	0.302475	0.524495	171.627	0.053103	0.607148	8.64561	0.074649	17.3772	0.104363	269.458	25.0642	11.0528	91.9989	0.035762	15.4653	0.251707	2.08428	122.217	0.05	2.75131	1.6625	0.025	0.165058	0.107671	4.67735	1.14733	0.025	0.08274	0.029931	6.22302	32.5491	0.429908
1	2	1271109	3	2	156	60	10.1959	1.56756	0.554916	0.137184	0.022126	0.010621	0.020208	0.002613	0	0.105279	2.43104	0.302475	0.524495	171.627	0.053103	0.607148	8.64561	0.074649	17.3772	0.104363	269.458	25.0642	11.0528	91.9989	0.035762	15.4653	0.251707	2.08428	122.217	0.05	2.84256	1.15	0.025	0.126438	0.2519	4.63948	1.12	0.025	0.045	0.029931	6.22302	32.5491	0.429908
1	2	1261079	3	2	162	56	10.5473	1.55444	0.550273	0.161438	0.019059	0.007848	0.016741	0.006939	0	0.163035	1.99182	0.11746	0.077272	39.0116	0.090865	0.981455	9.42547	0.0422	29.8657	0.104363	269.458	25.0642	11.0528	91.9989	0.035762	15.4653	0.251707	2.08428	122.217	0.05	3.02025	0.86875	0.119011	3.52343	0.075188	3.29329	0.988472	0.025	0.108478	0.029931	6.22302	32.5491	0.429908
1	2	1261128	3	2	148	40	9.234	1.26551	0.44799	0.210009	0.014428	0.006412	0.023438	0.003955	0	0.163035	1.99182	0.11746	0.077272	39.0116	0.090865	0.981455	9.42547	0.0422	29.8657	0.104363	269.458	25.0642	11.0528	91.9989	0.035762	15.4653	0.251707	2.08428	122.217	0.05	3.02025	0.86875	0.119011	3.52343	0.075188	3.29329	0.988472	0.025	0.108478	0.029931	6.22302	32.5491	0.429908
1	2	1251134	3	2	150	60	10.8756	1.5311	0.54201	0.135945	0.045315	0.006405	0.012619	0.004466	0	0.038969	1.06296	0.111361	0.196656	106.908	0.046326	0.672954	1.47226	0.04965	4.09525	0.104363	269.458	25.0642	11.0528	91.9989	0.035762	15.4653	0.251707	2.08428	122.217	0.05	3.04632	2.76333	0.025	0.172915	0.179539	3.39656	0.5	0.025	0.111043	0.029931	6.22302	32.5491	0.429908
1	2	1251078	3	2	153	40	8.65687	1.29099	0.457011	0.199514	0.012399	0.004509	0.008125	0.002959	0	0.038969	1.06296	0.111361	0.196656	106.908	0.046326	0.672954	1.47226	0.04965	4.09525	0.104363	269.458	25.0642	11.0528	91.9989	0.035762	15.4653	0.251707	2.08428	122.217	0.05	3.04632	2.76333	0.025	0.172915	0.179539	3.39656	0.5	0.025	0.111043	0.029931	6.22302	32.5491	0.429908
1	2	1251126	3	2	155	60	10.1959	1.56152	0.552779	0.132759	0.037172	0.006005	0.018958	0.003904	0	0.038969	1.06296	0.111361	0.196656	106.908	0.046326	0.672954	1.47226	0.04965	4.09525	0.104363	269.458	25.0642	11.0528	91.9989	0.035762	15.4653	0.251707	2.08428	122.217	0.05	3.04632	2.76333	0.025	0.172915	0.179539	3.39656	0.5	0.025	0.111043	0.029931	6.22302	32.5491	0.429908
1	2	1261083	3	2	158	50	9.42638	1.45516	0.515128	0.143076	0.033159	0.012961	0.04025	0.002183	0	0.163035	1.99182	0.11746	0.077272	39.0116	0.090865	0.981455	9.42547	0.0422	29.8657	0.104363	269.458	25.0642	11.0528	91.9989	0.035762	15.4653	0.251707	2.08428	122.217	0.05	3.02025	0.86875	0.119011	3.52343	0.075188	3.29329	0.988472	0.025	0.108478	0.029931	6.22302	32.5491	0.429908
1	2	1251022	3	2	155	50	9.42638	1.43852	0.509237	0.157106	0.031421	0.006662	0.007	0.002557	0	0.038969	1.06296	0.111361	0.196656	106.908	0.046326	0.672954	1.47226	0.04965	4.09525	0.104363	269.458	25.0642	11.0528	91.9989	0.035762	15.4653	0.251707	2.08428	122.217	0.05	3.04632	2.76333	0.025	0.172915	0.179539	3.39656	0.5	0.025	0.111043	0.029931	6.22302	32.5491	0.429908
1	2	1251024	3	2	155	65	10.5806	1.61879	0.573053	0.122084	0.040695	0.005752	0.010192	0.001729	0	0.038969	1.06296	0.111361	0.196656	106.908	0.046326	0.672954	1.47226	0.04965	4.09525	0.104363	269.458	25.0642	11.0528	91.9989	0.035762	15.4653	0.251707	2.08428	122.217	0.05	2.88238	3.47167	0.025	0.066666	0.169059	4.55671	0.488879	0.025	0.353609	0.029931	6.22302	32.5491	0.429908
1	2	1271017	3	2	150	67	10.7345	1.60905	0.569604	0.107825	0.04673	0.005662	0.023694	0.003786	0	0.105279	2.43104	0.302475	0.524495	171.627	0.053103	0.607148	8.64561	0.074649	17.3772	0.104363	269.458	25.0642	11.0528	91.9989	0.035762	15.4653	0.251707	2.08428	122.217	0.05	2.75131	1.6625	0.025	0.165058	0.107671	4.67735	1.14733	0.025	0.08274	0.029931	6.22302	32.5491	0.429908
1	2	1271073	3	1	167	60	13.1196	1.63297	0.654822	0.172443	0.038721	0.008562	0.024792	0.001058	0	0.105279	2.43104	0.302475	0.524495	171.627	0.053103	0.607148	8.64561	0.074649	17.3772	0.104363	269.458	25.0642	11.0528	91.9989	0.035762	15.4653	0.251707	2.08428	122.217	0.05	2.75131	1.6625	0.025	0.165058	0.107671	4.67735	1.14733	0.025	0.08274	0.029931	6.22302	32.5491	0.429908
1	2	1271058	3	1	168	60	13.1196	1.63883	0.657172	0.178969	0.031129	0.008562	0.026458	0.0022	0	0.105279	2.43104	0.302475	0.524495	171.627	0.053103	0.607148	8.64561	0.074649	17.3772	0.104363	269.458	25.0642	11.0528	91.9989	0.035762	15.4653	0.251707	2.08428	122.217	0.05	2.75131	1.6625	0.025	0.165058	0.107671	4.67735	1.14733	0.025	0.08274	0.029931	6.22302	32.5491	0.429908
1	2	1271074	3	1	175	74	15.608	1.84569	0.740121	0.174831	0.02783	0.008259	0.018412	0.002979	0	0.105279	2.43104	0.302475	0.524495	171.627	0.053103	0.607148	8.64561	0.074649	17.3772	0.104363	269.458	25.0642	11.0528	91.9989	0.035762	15.4653	0.251707	2.08428	122.217	0.05	2.75131	1.6625	0.025	0.165058	0.107671	4.67735	1.14733	0.025	0.08274	0.029931	6.22302	32.5491	0.429908
1	2	1271051	3	1	167	70	15.1053	1.75027	0.701859	0.175871	0.031469	0.00845	0.024821	0.004167	0	0.105279	2.43104	0.302475	0.524495	171.627	0.053103	0.607148	8.64561	0.074649	17.3772	0.104363	269.458	25.0642	11.0528	91.9989	0.035762	15.4653	0.251707	2.08428	122.217	0.05	2.75131	1.6625	0.025	0.165058	0.107671	4.67735	1.14733	0.025	0.08274	0.029931	6.22302	32.5491	0.429908
1	2	1271095	3	1	168	60	13.1196	1.63883	0.657172	0.147388	0.063776	0.008562	0.023542	0.003073	0	0.105279	2.43104	0.302475	0.524495	171.627	0.053103	0.607148	8.64561	0.074649	17.3772	0.104363	269.458	25.0642	11.0528	91.9989	0.035762	15.4653	0.251707	2.08428	122.217	0.05	2.75131	1.6625	0.025	0.165058	0.107671	4.67735	1.14733	0.025	0.08274	0.029931	6.22302	32.5491	0.429908
1	2	1271075	3	1	160	54	12.4052	1.51785	0.60866	0.185719	0.035895	0.008996	0.023843	0.002108	0	0.105279	2.43104	0.302475	0.524495	171.627	0.053103	0.607148	8.64561	0.074649	17.3772	0.104363	269.458	25.0642	11.0528	91.9989	0.035762	15.4653	0.251707	2.08428	122.217	0.05	2.75131	1.6625	0.025	0.165058	0.107671	4.67735	1.14733	0.025	0.08274	0.029931	6.22302	32.5491	0.429908
1	2	1271110	3	1	165	47.5	10.985	1.45943	0.585232	0.161403	0.055407	0.014454	0.015	0.004054	0	0.183393	2.31648	0.446685	0.293613	174.092	0.048576	0.364895	6.58349	0.128752	12.5289	0.104363	269.458	25.0642	11.0528	91.9989	0.035762	15.4653	0.251707	2.08428	122.217	0.05	2.79309	4.03	0.025	0.045	0.05	4.33573	0.5	0.025	0.045	0.029931	6.22302	32.5491	0.429908
1	2	1261068	3	2	153	65	10.5806	1.60623	0.568605	0.114284	0.037303	0.011191	0.013654	0.000824	0	0.163035	1.99182	0.11746	0.077272	39.0116	0.090865	0.981455	9.42547	0.0422	29.8657	0.104363	269.458	25.0642	11.0528	91.9989	0.035762	15.4653	0.251707	2.08428	122.217	0.05	3.02025	0.86875	0.119011	3.52343	0.075188	3.29329	0.988472	0.025	0.108478	0.029931	6.22302	32.5491	0.429908
1	2	1261054	3	2	150	45	9.04162	1.34518	0.476195	0.169182	0.026162	0.005581	0.020278	0.004609	0	0.163035	1.99182	0.11746	0.077272	39.0116	0.090865	0.981455	9.42547	0.0422	29.8657	0.104363	269.458	25.0642	11.0528	91.9989	0.035762	15.4653	0.251707	2.08428	122.217	0.05	3.02025	0.86875	0.119011	3.52343	0.075188	3.29329	0.988472	0.025	0.108478	0.029931	6.22302	32.5491	0.429908
1	2	1251138	3	1	168	67	13.9531	1.72227	0.690629	0.16053	0.047725	0.008155	0.014739	0.002249	0.007455	0.038969	1.06296	0.111361	0.196656	106.908	0.046326	0.672954	1.47226	0.04965	4.09525	0.104363	269.458	25.0642	11.0528	91.9989	0.035762	15.4653	0.251707	2.08428	122.217	0.05	3.04632	2.76333	0.025	0.172915	0.179539	3.39656	0.5	0.025	0.111043	0.029931	6.22302	32.5491	0.429908
1	2	1251088	3	1	155	50	11.9289	1.43852	0.576848	0.186389	0.052189	0.009342	0.02225	0.006074	0.008343	0.038969	1.06296	0.111361	0.196656	106.908	0.046326	0.672954	1.47226	0.04965	4.09525	0.104363	269.458	25.0642	11.0528	91.9989	0.035762	15.4653	0.251707	2.08428	122.217	0.05	3.04632	2.76333	0.025	0.172915	0.179539	3.39656	0.5	0.025	0.111043	0.029931	6.22302	32.5491	0.429908
1	2	1271008	3	1	170	60	13.1196	1.65051	0.661855	0.154673	0.055424	0.008562	0.017708	0.005158	0.0011	0.105279	2.43104	0.302475	0.524495	171.627	0.053103	0.607148	8.64561	0.074649	17.3772	0.104363	269.458	25.0642	11.0528	91.9989	0.035762	15.4653	0.251707	2.08428	122.217	0.05	2.75131	1.6625	0.025	0.165058	0.107671	4.67735	1.14733	0.025	0.08274	0.029931	6.22302	32.5491	0.429908
1	2	1271096	3	1	165	65	13.7149	1.68067	0.673949	0.14662	0.057146	0.008262	0.021346	0.002693	0	0.105279	2.43104	0.302475	0.524495	171.627	0.053103	0.607148	8.64561	0.074649	17.3772	0.104363	269.458	25.0642	11.0528	91.9989	0.035762	15.4653	0.251707	2.08428	122.217	0.05	2.75131	1.6625	0.025	0.165058	0.107671	4.67735	1.14733	0.025	0.08274	0.029931	6.22302	32.5491	0.429908
1	2	1251009	3	1	170	55	11.8284	1.58713	0.636441	0.164817	0.047045	0.006401	0.017045	0.005531	0.008369	0.038969	1.06296	0.111361	0.196656	106.908	0.046326	0.672954	1.47226	0.04965	4.09525	0.104363	269.458	25.0642	11.0528	91.9989	0.035762	15.4653	0.251707	2.08428	122.217	0.05	2.88238	3.47167	0.025	0.066666	0.169059	4.55671	0.488879	0.025	0.353609	0.029931	6.22302	32.5491	0.429908
1	2	1251023	3	2	155	60	10.1959	1.56152	0.552779	0.137427	0.029502	0.006005	0.015804	0.002024	0.004294	0.038969	1.06296	0.111361	0.196656	106.908	0.046326	0.672954	1.47226	0.04965	4.09525	0.104363	269.458	25.0642	11.0528	91.9989	0.035762	15.4653	0.251707	2.08428	122.217	0.05	2.88238	3.47167	0.025	0.066666	0.169059	4.55671	0.488879	0.025	0.353609	0.029931	6.22302	32.5491	0.429908
1	2	1271053	3	1	170	60	12.3907	1.65051	0.661855	0.155402	0.043023	0.008087	0.025208	0.002063	0	0.105279	2.43104	0.302475	0.524495	171.627	0.053103	0.607148	8.64561	0.074649	17.3772	0.104363	269.458	25.0642	11.0528	91.9989	0.035762	15.4653	0.251707	2.08428	122.217	0.05	2.75131	1.6625	0.025	0.165058	0.107671	4.67735	1.14733	0.025	0.08274	0.029931	6.22302	32.5491	0.429908
1	2	1271072	3	1	175	65	12.953	1.74107	0.698167	0.137503	0.053971	0.007803	0.025192	0.002455	0	0.105279	2.43104	0.302475	0.524495	171.627	0.053103	0.607148	8.64561	0.074649	17.3772	0.104363	269.458	25.0642	11.0528	91.9989	0.035762	15.4653	0.251707	2.08428	122.217	0.05	2.75131	1.6625	0.025	0.165058	0.107671	4.67735	1.14733	0.025	0.08274	0.029931	6.22302	32.5491	0.429908
1	2	1251095	3	1	165	70	15.1053	1.73766	0.696803	0.16409	0.0517	0.00845	0.005	0.002758	0.002027	0.038969	1.06296	0.111361	0.196656	106.908	0.046326	0.672954	1.47226	0.04965	4.09525	0.104363	269.458	25.0642	11.0528	91.9989	0.035762	15.4653	0.251707	2.08428	122.217	0.05	3.04632	2.76333	0.025	0.172915	0.179539	3.39656	0.5	0.025	0.111043	0.029931	6.22302	32.5491	0.429908
1	2	1251092	3	1	173	70	14.3103	1.78774	0.716882	0.155582	0.046849	0.008005	0.017993	0.005037	0.007406	0.038969	1.06296	0.111361	0.196656	106.908	0.046326	0.672954	1.47226	0.04965	4.09525	0.104363	269.458	25.0642	11.0528	91.9989	0.035762	15.4653	0.251707	2.08428	122.217	0.05	2.88238	3.47167	0.025	0.066666	0.169059	4.55671	0.488879	0.025	0.353609	0.029931	6.22302	32.5491	0.429908
1	2	1251123	3	1	175	70	14.3103	1.80011	0.721843	0.155454	0.048979	0.008005	0.031199	0.003143	0.005315	0.038969	1.06296	0.111361	0.196656	106.908	0.046326	0.672954	1.47226	0.04965	4.09525	0.104363	269.458	25.0642	11.0528	91.9989	0.035762	15.4653	0.251707	2.08428	122.217	0.05	3.04632	2.76333	0.025	0.172915	0.179539	3.39656	0.5	0.025	0.111043	0.029931	6.22302	32.5491	0.429908
1	2	1251089	3	1	170	67	14.7282	1.73454	0.69555	0.183187	0.036637	0.008608	0.01946	0.003236	0	0.038969	1.06296	0.111361	0.196656	106.908	0.046326	0.672954	1.47226	0.04965	4.09525	0.104363	269.458	25.0642	11.0528	91.9989	0.035762	15.4653	0.251707	2.08428	122.217	0.05	2.88238	3.47167	0.025	0.066666	0.169059	4.55671	0.488879	0.025	0.353609	0.029931	6.22302	32.5491	0.429908
1	2	1271078	3	1	173	65	12.953	1.7291	0.693369	0.162412	0.029061	0.007803	0.022329	0.001921	0	0.036037	1.19463	0.268898	0.164376	89.5396	0.114456	0.979484	12.7867	0.023177	38.0663	0.104363	269.458	25.0642	11.0528	91.9989	0.035762	15.4653	0.251707	2.08428	122.217	0.05	2.92398	1.79597	0.057162	1.30211	0.12106	3.86853	0.868812	0.025	0.126026	0.029931	6.22302	32.5491	0.429908
1	2	1251091	3	1	155	60	13.8484	1.56152	0.626171	0.17551	0.055298	0.003435	0.018542	0.003578	0	0.038969	1.06296	0.111361	0.196656	106.908	0.046326	0.672954	1.47226	0.04965	4.09525	0.104363	269.458	25.0642	11.0528	91.9989	0.035762	15.4653	0.251707	2.08428	122.217	0.05	3.04632	2.76333	0.025	0.172915	0.179539	3.39656	0.5	0.025	0.111043	0.029931	6.22302	32.5491	0.429908
1	2	1271045	3	1	168	65	12.953	1.69894	0.681275	0.148853	0.043592	0.007803	0.026346	0.003812	0	0.105279	2.43104	0.302475	0.524495	171.627	0.053103	0.607148	8.64561	0.074649	17.3772	0.104363	269.458	25.0642	11.0528	91.9989	0.035762	15.4653	0.251707	2.08428	122.217	0.05	2.75131	1.6625	0.025	0.165058	0.107671	4.67735	1.14733	0.025	0.08274	0.029931	6.22302	32.5491	0.429908
1	2	1271118	3	1	172	86	15.3145	1.95444	0.783731	0.16911	0.006492	0.002473	0.020494	0.001704	0	0.105279	2.43104	0.302475	0.524495	171.627	0.053103	0.607148	8.64561	0.074649	17.3772	0.104363	269.458	25.0642	11.0528	91.9989	0.035762	15.4653	0.251707	2.08428	122.217	0.05	2.95542	0.5	0.025	0.296996	0.1507	4.67735	1.15613	0.025	0.045	0.029931	6.22302	32.5491	0.429908
1	2	1271018	3	1	180	70	15.1053	1.83079	0.734147	0.157888	0.049452	0.00845	0.016607	0.001417	0	0.105279	2.43104	0.302475	0.524495	171.627	0.053103	0.607148	8.64561	0.074649	17.3772	0.104363	269.458	25.0642	11.0528	91.9989	0.035762	15.4653	0.251707	2.08428	122.217	0.05	2.75131	1.6625	0.025	0.165058	0.107671	4.67735	1.14733	0.025	0.08274	0.029931	6.22302	32.5491	0.429908
1	2	1251122	3	1	162	55	12.5242	1.54189	0.618298	0.178044	0.04744	0.008917	0.029773	0.005918	0	0.038969	1.06296	0.111361	0.196656	106.908	0.046326	0.672954	1.47226	0.04965	4.09525	0.104363	269.458	25.0642	11.0528	91.9989	0.035762	15.4653	0.251707	2.08428	122.217	0.05	3.04632	2.76333	0.025	0.172915	0.179539	3.39656	0.5	0.025	0.111043	0.029931	6.22302	32.5491	0.429908
1	2	1251096	3	1	162	50	11.9289	1.47716	0.59234	0.186389	0.052189	0.009342	0.02175	0.003529	0	0.038969	1.06296	0.111361	0.196656	106.908	0.046326	0.672954	1.47226	0.04965	4.09525	0.104363	269.458	25.0642	11.0528	91.9989	0.035762	15.4653	0.251707	2.08428	122.217	0.05	2.88238	3.47167	0.025	0.066666	0.169059	4.55671	0.488879	0.025	0.353609	0.029931	6.22302	32.5491	0.429908
1	2	1271007	3	1	170	66	13.834	1.72284	0.69086	0.170103	0.031295	0.008208	0.026326	0	0.003763	0.105279	2.43104	0.302475	0.524495	171.627	0.053103	0.607148	8.64561	0.074649	17.3772	0.104363	269.458	25.0642	11.0528	91.9989	0.035762	15.4653	0.251707	2.08428	122.217	0.05	2.75131	1.6625	0.025	0.165058	0.107671	4.67735	1.14733	0.025	0.08274	0.029931	6.22302	32.5491	0.429908
1	2	1251124	3	1	175	70	14.3103	1.80011	0.721843	0.151195	0.053238	0.008005	0.019107	0.004215	0.005315	0.038969	1.06296	0.111361	0.196656	106.908	0.046326	0.672954	1.47226	0.04965	4.09525	0.104363	269.458	25.0642	11.0528	91.9989	0.035762	15.4653	0.251707	2.08428	122.217	0.05	2.88238	3.47167	0.025	0.066666	0.169059	4.55671	0.488879	0.025	0.353609	0.029931	6.22302	32.5491	0.429908
1	2	1251113	3	1	162	55	11.8284	1.54189	0.618298	0.199381	0.015682	0.000213	0.054091	0.001207	0	0.038969	1.06296	0.111361	0.196656	106.908	0.046326	0.672954	1.47226	0.04965	4.09525	0.104363	269.458	25.0642	11.0528	91.9989	0.035762	15.4653	0.251707	2.08428	122.217	0.05	2.96557	2.78	0.025	0.226998	0.195425	2.74904	0.5	0.025	0.045	0.029931	6.22302	32.5491	0.429908
1	2	1271003	3	1	160	55	11.8284	1.53044	0.613707	0.162364	0.047792	0.004907	0.032045	0.002937	0.002852	0.105279	2.43104	0.302475	0.524495	171.627	0.053103	0.607148	8.64561	0.074649	17.3772	0.104363	269.458	25.0642	11.0528	91.9989	0.035762	15.4653	0.251707	2.08428	122.217	0.05	2.75131	1.6625	0.025	0.165058	0.107671	4.67735	1.14733	0.025	0.08274	0.029931	6.22302	32.5491	0.429908
1	2	1251030	3	1	163	60	12.3907	1.60939	0.645366	0.163488	0.043023	0.008087	0.005833	0.001937	0.004426	0.038969	1.06296	0.111361	0.196656	106.908	0.046326	0.672954	1.47226	0.04965	4.09525	0.104363	269.458	25.0642	11.0528	91.9989	0.035762	15.4653	0.251707	2.08428	122.217	0.05	2.88238	3.47167	0.025	0.066666	0.169059	4.55671	0.488879	0.025	0.353609	0.029931	6.22302	32.5491	0.429908
1	2	1251070	3	1	172	60	12.3907	1.66213	0.666516	0.146279	0.060233	0.000717	0.027708	0.003463	0	0.038969	1.06296	0.111361	0.196656	106.908	0.046326	0.672954	1.47226	0.04965	4.09525	0.104363	269.458	25.0642	11.0528	91.9989	0.035762	15.4653	0.251707	2.08428	122.217	0.05	2.88238	3.47167	0.025	0.066666	0.169059	4.55671	0.488879	0.025	0.353609	0.029931	6.22302	32.5491	0.429908
1	2	1251135	3	1	170	70	15.1053	1.76907	0.709397	0.16409	0.0517	0.00845	0.00824	0.004212	0.005223	0.038969	1.06296	0.111361	0.196656	106.908	0.046326	0.672954	1.47226	0.04965	4.09525	0.104363	269.458	25.0642	11.0528	91.9989	0.035762	15.4653	0.251707	2.08428	122.217	0.05	3.04632	2.76333	0.025	0.172915	0.179539	3.39656	0.5	0.025	0.111043	0.029931	6.22302	32.5491	0.429908
1	2	1261116	3	2	160	49	9.97272	1.45292	0.514333	0.176318	0.02014	0.007067	0.019133	0.004942	0	0.163035	1.99182	0.11746	0.077272	39.0116	0.090865	0.981455	9.42547	0.0422	29.8657	0.104363	269.458	25.0642	11.0528	91.9989	0.035762	15.4653	0.251707	2.08428	122.217	0.05	2.0296	0.5	0.025	0.387383	0.05	4.08166	1.14157	0.025	0.045	0.029931	6.22302	32.5491	0.429908
1	2	1251094	3	1	170	65	13.7149	1.71105	0.686129	0.167041	0.043958	0.008262	0.005385	0.002632	0	0.038969	1.06296	0.111361	0.196656	106.908	0.046326	0.672954	1.47226	0.04965	4.09525	0.104363	269.458	25.0642	11.0528	91.9989	0.035762	15.4653	0.251707	2.08428	122.217	0.05	3.04632	2.76333	0.025	0.172915	0.179539	3.39656	0.5	0.025	0.111043	0.029931	6.22302	32.5491	0.429908
1	2	1271061	3	1	170	56	13.3457	1.60006	0.641622	0.17106	0.057924	0.009332	0.022991	0.001905	0	0.105279	2.43104	0.302475	0.524495	171.627	0.053103	0.607148	8.64561	0.074649	17.3772	0.104363	269.458	25.0642	11.0528	91.9989	0.035762	15.4653	0.251707	2.08428	122.217	0.05	2.75131	1.6625	0.025	0.165058	0.107671	4.67735	1.14733	0.025	0.08274	0.029931	6.22302	32.5491	0.429908
1	2	1251140	3	1	170	60	13.8484	1.65051	0.661855	0.177745	0.044025	0.009038	0.005833	0.002827	0	0.038969	1.06296	0.111361	0.196656	106.908	0.046326	0.672954	1.47226	0.04965	4.09525	0.104363	269.458	25.0642	11.0528	91.9989	0.035762	15.4653	0.251707	2.08428	122.217	0.05	2.88238	3.47167	0.025	0.066666	0.169059	4.55671	0.488879	0.025	0.353609	0.029931	6.22302	32.5491	0.429908
1	2	1271009	3	1	170	70	14.3103	1.76907	0.709397	0.146739	0.049688	0.008005	0.021964	0.002106	0.001011	0.105279	2.43104	0.302475	0.524495	171.627	0.053103	0.607148	8.64561	0.074649	17.3772	0.104363	269.458	25.0642	11.0528	91.9989	0.035762	15.4653	0.251707	2.08428	122.217	0.05	2.75131	1.6625	0.025	0.165058	0.107671	4.67735	1.14733	0.025	0.08274	0.029931	6.22302	32.5491	0.429908
1	2	1261081	3	2	154	55	9.81113	1.49574	0.529493	0.159338	0.018582	0.001858	0.019286	0.004608	0.001088	0.163035	1.99182	0.11746	0.077272	39.0116	0.090865	0.981455	9.42547	0.0422	29.8657	0.104363	269.458	25.0642	11.0528	91.9989	0.035762	15.4653	0.251707	2.08428	122.217	0.05	3.02025	0.86875	0.119011	3.52343	0.075188	3.29329	0.988472	0.025	0.108478	0.029931	6.22302	32.5491	0.429908
1	2	1261994	3	1	172	65	13.7149	1.7231	0.690961	0.175989	0.026218	0.008792	0.019808	0.004271	0.007688	0.163035	1.99182	0.11746	0.077272	39.0116	0.090865	0.981455	9.42547	0.0422	29.8657	0.104363	269.458	25.0642	11.0528	91.9989	0.035762	15.4653	0.251707	2.08428	122.217	0.05	3.02025	0.86875	0.119011	3.52343	0.075188	3.29329	0.988472	0.025	0.108478	0.029931	6.22302	32.5491	0.429908
1	2	1261109	3	1	172	68	14.0721	1.75844	0.705134	0.165934	0.026638	0.014371	0.018199	0.005244	0	0.163035	1.99182	0.11746	0.077272	39.0116	0.090865	0.981455	9.42547	0.0422	29.8657	0.104363	269.458	25.0642	11.0528	91.9989	0.035762	15.4653	0.251707	2.08428	122.217	0.05	3.02025	0.86875	0.119011	3.52343	0.075188	3.29329	0.988472	0.025	0.108478	0.029931	6.22302	32.5491	0.429908
1	2	1261109	3	2	160	56	9.88808	1.5429	0.546187	0.148037	0.021178	0.007357	0.023884	0.004477	0	0.163035	1.99182	0.11746	0.077272	39.0116	0.090865	0.981455	9.42547	0.0422	29.8657	0.104363	269.458	25.0642	11.0528	91.9989	0.035762	15.4653	0.251707	2.08428	122.217	0.05	3.49095	0.5	1.126	41.494	0.05	2.97062	0.5	0.025	0.261698	0.029931	6.22302	32.5491	0.429908
1	2	1251069	3	2	155	52	9.58028	1.46414	0.518305	0.149052	0.034544	0.002559	0.032933	0.003793	0.002299	0.038969	1.06296	0.111361	0.196656	106.908	0.046326	0.672954	1.47226	0.04965	4.09525	0.104363	269.458	25.0642	11.0528	91.9989	0.035762	15.4653	0.251707	2.08428	122.217	0.05	2.88238	3.47167	0.025	0.066666	0.169059	4.55671	0.488879	0.025	0.353609	0.029931	6.22302	32.5491	0.429908
1	2	1271043	3	2	150	65	10.5806	1.58726	0.561889	0.134984	0.022043	0.005752	0.025	0.001831	0	0.105279	2.43104	0.302475	0.524495	171.627	0.053103	0.607148	8.64561	0.074649	17.3772	0.104363	269.458	25.0642	11.0528	91.9989	0.035762	15.4653	0.251707	2.08428	122.217	0.05	2.75131	1.6625	0.025	0.165058	0.107671	4.67735	1.14733	0.025	0.08274	0.029931	6.22302	32.5491	0.429908
1	2	1271101	3	1	173	60	12.3907	1.66793	0.668839	0.144128	0.053779	0.008605	0.027708	0.002471	0.007483	0.105279	2.43104	0.302475	0.524495	171.627	0.053103	0.607148	8.64561	0.074649	17.3772	0.104363	269.458	25.0642	11.0528	91.9989	0.035762	15.4653	0.251707	2.08428	122.217	0.05	2.75131	1.6625	0.025	0.165058	0.107671	4.67735	1.14733	0.025	0.08274	0.029931	6.22302	32.5491	0.429908
1	2	1271063	3	2	170	58	10.7114	1.62552	0.575435	0.131984	0.04617	0.006526	0.027371	0.001752	0	0.105279	2.43104	0.302475	0.524495	171.627	0.053103	0.607148	8.64561	0.074649	17.3772	0.104363	269.458	25.0642	11.0528	91.9989	0.035762	15.4653	0.251707	2.08428	122.217	0.05	2.75131	1.6625	0.025	0.165058	0.107671	4.67735	1.14733	0.025	0.08274	0.029931	6.22302	32.5491	0.429908
1	2	1251072	3	2	157	45	9.04162	1.38251	0.489407	0.138973	0.048138	0.013814	0.022817	0.008747	0	0.038089	0.299873	0.105435	0.101801	41.8677	0.080937	0.878906	1.87229	0.134484	2.87364	0.104363	269.458	25.0642	11.0528	91.9989	0.035762	15.4653	0.251707	2.08428	122.217	0.05	2.92398	1.79597	0.057162	1.30211	0.12106	3.86853	0.868812	0.025	0.126026	0.029931	6.22302	32.5491	0.429908
1	2	1251131	3	1	155	60	13.8484	1.56152	0.626171	0.177914	0.052893	0.009038	0.018542	0.000181	0	0.038969	1.06296	0.111361	0.196656	106.908	0.046326	0.672954	1.47226	0.04965	4.09525	0.104363	269.458	25.0642	11.0528	91.9989	0.035762	15.4653	0.251707	2.08428	122.217	0.05	3.04632	2.76333	0.025	0.172915	0.179539	3.39656	0.5	0.025	0.111043	0.029931	6.22302	32.5491	0.429908
1	2	1251121	3	2	155	45	9.6444	1.37191	0.485656	0.176368	0.037953	0.007574	0.007778	0.004996	0	0.039683	1.48015	0.022565	0.223373	125.577	0.0486	0.520969	1.41003	0.119853	18.1999	0.104363	269.458	25.0642	11.0528	91.9989	0.035762	15.4653	0.251707	2.08428	122.217	0.05	2.86604	4.77	0.025	0.045	0.175824	2.75665	0.5	0.025	0.045	0.029931	6.22302	32.5491	0.429908
1	2	1251093	3	2	150	55	9.81113	1.47231	0.521198	0.146795	0.031589	0.006304	0.031136	0.005317	0	0.038969	1.06296	0.111361	0.196656	106.908	0.046326	0.672954	1.47226	0.04965	4.09525	0.104363	269.458	25.0642	11.0528	91.9989	0.035762	15.4653	0.251707	2.08428	122.217	0.05	3.04632	2.76333	0.025	0.172915	0.179539	3.39656	0.5	0.025	0.111043	0.029931	6.22302	32.5491	0.429908
1	2	1251900	3	1	160	50	11.9289	1.46619	0.587941	0.183729	0.045507	0.009342	0.025191	0	0	0.038089	0.299873	0.105435	0.101801	41.8677	0.080937	0.878906	1.87229	0.134484	2.87364	0.104363	269.458	25.0642	11.0528	91.9989	0.035762	15.4653	0.251707	2.08428	122.217	0.05	2.92398	1.79597	0.057162	1.30211	0.12106	3.86853	0.868812	0.025	0.126026	0.029931	6.22302	32.5491	0.429908
1	2	1271099	3	2	154	50	9.42638	1.43295	0.507263	0.160052	0.024548	0.003928	0.01875	0.002269	0	0.105279	2.43104	0.302475	0.524495	171.627	0.053103	0.607148	8.64561	0.074649	17.3772	0.104363	269.458	25.0642	11.0528	91.9989	0.035762	15.4653	0.251707	2.08428	122.217	0.05	2.75131	1.6625	0.025	0.165058	0.107671	4.67735	1.14733	0.025	0.08274	0.029931	6.22302	32.5491	0.429908
1	2	1261040	3	2	160	62	11.0398	1.61521	0.571785	0.163222	0.011129	0.00371	0.015121	0.004016	0.007555	0.163035	1.99182	0.11746	0.077272	39.0116	0.090865	0.981455	9.42547	0.0422	29.8657	0.104363	269.458	25.0642	11.0528	91.9989	0.035762	15.4653	0.251707	2.08428	122.217	0.05	3.02025	0.86875	0.119011	3.52343	0.075188	3.29329	0.988472	0.025	0.108478	0.029931	6.22302	32.5491	0.429908
1	2	1261041	3	2	155	56	10.5473	1.51379	0.535881	0.162185	0.019619	0.00654	0.016741	0.004167	0	0.163035	1.99182	0.11746	0.077272	39.0116	0.090865	0.981455	9.42547	0.0422	29.8657	0.104363	269.458	25.0642	11.0528	91.9989	0.035762	15.4653	0.251707	2.08428	122.217	0.05	3.02025	0.86875	0.119011	3.52343	0.075188	3.29329	0.988472	0.025	0.108478	0.029931	6.22302	32.5491	0.429908
1	2	1251901	3	1	165	60	13.1196	1.62121	0.650106	0.184385	0.022126	0.012148	0.015625	0.003265	0.007836	0.038969	1.06296	0.111361	0.196656	106.908	0.046326	0.672954	1.47226	0.04965	4.09525	0.104363	269.458	25.0642	11.0528	91.9989	0.035762	15.4653	0.251707	2.08428	122.217	0.05	3.04632	2.76333	0.025	0.172915	0.179539	3.39656	0.5	0.025	0.111043	0.029931	6.22302	32.5491	0.429908
1	2	1261029	3	1	175	63	13.4768	1.71675	0.688417	0.170837	0.033849	0.01337	0.027976	0.000908	0	0.163035	1.99182	0.11746	0.077272	39.0116	0.090865	0.981455	9.42547	0.0422	29.8657	0.104363	269.458	25.0642	11.0528	91.9989	0.035762	15.4653	0.251707	2.08428	122.217	0.05	3.02025	0.86875	0.119011	3.52343	0.075188	3.29329	0.988472	0.025	0.108478	0.029931	6.22302	32.5491	0.429908
1	2	1271060	3	1	167	67	13.9531	1.71611	0.68816	0.162498	0.037602	0.008155	0.020336	0.002152	0	0.105279	2.43104	0.302475	0.524495	171.627	0.053103	0.607148	8.64561	0.074649	17.3772	0.104363	269.458	25.0642	11.0528	91.9989	0.035762	15.4653	0.251707	2.08428	122.217	0.05	2.75131	1.6625	0.025	0.165058	0.107671	4.67735	1.14733	0.025	0.08274	0.029931	6.22302	32.5491	0.429908
1	2	1261017	3	1	169	73	13.8526	1.79642	0.720366	0.161994	0.021461	0.006307	0.026199	0.004922	0.007136	0.163035	1.99182	0.11746	0.077272	39.0116	0.090865	0.981455	9.42547	0.0422	29.8657	0.104363	269.458	25.0642	11.0528	91.9989	0.035762	15.4653	0.251707	2.08428	122.217	0.05	3.02025	0.86875	0.119011	3.52343	0.075188	3.29329	0.988472	0.025	0.108478	0.029931	6.22302	32.5491	0.429908
1	2	1261094	3	1	172	76	15.0247	1.84869	0.741325	0.172099	0.017357	0.008237	0.014309	0.005203	0.006041	0.163035	1.99182	0.11746	0.077272	39.0116	0.090865	0.981455	9.42547	0.0422	29.8657	0.104363	269.458	25.0642	11.0528	91.9989	0.035762	15.4653	0.251707	2.08428	122.217	0.05	3.02025	0.86875	0.119011	3.52343	0.075188	3.29329	0.988472	0.025	0.108478	0.029931	6.22302	32.5491	0.429908
1	2	1261045	3	1	176	84	15.9772	1.96071	0.786247	0.162467	0.019813	0.007925	0.012946	0.005382	0	0.163035	1.99182	0.11746	0.077272	39.0116	0.090865	0.981455	9.42547	0.0422	29.8657	0.104363	269.458	25.0642	11.0528	91.9989	0.035762	15.4653	0.251707	2.08428	122.217	0.05	3.02025	0.86875	0.119011	3.52343	0.075188	3.29329	0.988472	0.025	0.108478	0.029931	6.22302	32.5491	0.429908
1	2	1261030	3	1	173	82	15.7391	1.91966	0.769785	0.152905	0.029705	0.00933	0.021535	0.00078	0.004838	0.163035	1.99182	0.11746	0.077272	39.0116	0.090865	0.981455	9.42547	0.0422	29.8657	0.104363	269.458	25.0642	11.0528	91.9989	0.035762	15.4653	0.251707	2.08428	122.217	0.05	3.02025	0.86875	0.119011	3.52343	0.075188	3.29329	0.988472	0.025	0.108478	0.029931	6.22302	32.5491	0.429908
1	2	1261008	3	1	172	63	12.7281	1.69903	0.681312	0.164553	0.027659	0.009821	0.013294	0.003596	0.007821	0.097183	1.16125	0.120587	0.079493	49.6359	0.063661	0.939244	5.63342	0.03486	17.3647	0.104363	269.458	25.0642	11.0528	91.9989	0.035762	15.4653	0.251707	2.08428	122.217	0.05	3.02025	0.86875	0.119011	3.52343	0.075188	3.29329	0.988472	0.025	0.108478	0.029931	6.22302	32.5491	0.429908
1	2	1261048	3	1	165	67	13.9531	1.70375	0.683203	0.175405	0.019834	0.013016	0.013993	0.001024	0.007374	0.163035	1.99182	0.11746	0.077272	39.0116	0.090865	0.981455	9.42547	0.0422	29.8657	0.104363	269.458	25.0642	11.0528	91.9989	0.035762	15.4653	0.251707	2.08428	122.217	0.05	3.02025	0.86875	0.119011	3.52343	0.075188	3.29329	0.988472	0.025	0.108478	0.029931	6.22302	32.5491	0.429908
1	2	1261108	3	1	175	58	12.1658	1.65404	0.663271	0.178073	0.022942	0.00874	0.02306	0.004991	0.00827	0.163035	1.99182	0.11746	0.077272	39.0116	0.090865	0.981455	9.42547	0.0422	29.8657	0.104363	269.458	25.0642	11.0528	91.9989	0.035762	15.4653	0.251707	2.08428	122.217	0.05	3.02025	0.86875	0.119011	3.52343	0.075188	3.29329	0.988472	0.025	0.108478	0.029931	6.22302	32.5491	0.429908
1	2	1261120	3	1	173	75	14.0775	1.84411	0.739488	0.157395	0.019552	0.011731	0.025965	0.004952	0.000984	0.163035	1.99182	0.11746	0.077272	39.0116	0.090865	0.981455	9.42547	0.0422	29.8657	0.104363	269.458	25.0642	11.0528	91.9989	0.035762	15.4653	0.251707	2.08428	122.217	0.05	3.02025	0.5	0.128421	0.315709	0.05	2.26433	0.5	0.025	0.045	0.029931	6.22302	32.5491	0.429908
1	2	1261908	3	1	184	80	14.6398	1.96998	0.789963	0.127717	0.043843	0.011437	0.029063	0.005233	0	0.163035	1.99182	0.11746	0.077272	39.0116	0.090865	0.981455	9.42547	0.0422	29.8657	0.104363	269.458	25.0642	11.0528	91.9989	0.035762	15.4653	0.251707	2.08428	122.217	0.05	3.02025	0.86875	0.119011	3.52343	0.075188	3.29329	0.988472	0.025	0.108478	0.029931	6.22302	32.5491	0.429908
1	2	1261950	3	1	168	70	14.3103	1.75655	0.704377	0.17249	0.019166	0.012777	0.013393	0.0023	0.007277	0.163035	1.99182	0.11746	0.077272	39.0116	0.090865	0.981455	9.42547	0.0422	29.8657	0.104363	269.458	25.0642	11.0528	91.9989	0.035762	15.4653	0.251707	2.08428	122.217	0.05	3.02025	0.86875	0.119011	3.52343	0.075188	3.29329	0.988472	0.025	0.108478	0.029931	6.22302	32.5491	0.429908
1	2	1261060	3	1	175	70	13.5153	1.80011	0.721843	0.158549	0.02514	0.009386	0.025893	0.003107	0	0.163035	1.99182	0.11746	0.077272	39.0116	0.090865	0.981455	9.42547	0.0422	29.8657	0.104363	269.458	25.0642	11.0528	91.9989	0.035762	15.4653	0.251707	2.08428	122.217	0.05	3.02025	0.86875	0.119011	3.52343	0.075188	3.29329	0.988472	0.025	0.108478	0.029931	6.22302	32.5491	0.429908
1	2	1261067	3	1	168	48	11.6907	1.48226	0.594388	0.225798	0.017759	0.005074	0.004167	0.005919	0	0.163035	1.99182	0.11746	0.077272	39.0116	0.090865	0.981455	9.42547	0.0422	29.8657	0.104363	269.458	25.0642	11.0528	91.9989	0.035762	15.4653	0.251707	2.08428	122.217	0.05	3.02025	0.86875	0.119011	3.52343	0.075188	3.29329	0.988472	0.025	0.108478	0.029931	6.22302	32.5491	0.429908
1	2	1261026	3	1	178	70	13.5153	1.81856	0.729242	0.153569	0.031461	0.008045	0.029536	0.001515	0.008617	0.163035	1.99182	0.11746	0.077272	39.0116	0.090865	0.981455	9.42547	0.0422	29.8657	0.104363	269.458	25.0642	11.0528	91.9989	0.035762	15.4653	0.251707	2.08428	122.217	0.05	3.02025	0.86875	0.119011	3.52343	0.075188	3.29329	0.988472	0.025	0.108478	0.029931	6.22302	32.5491	0.429908
1	2	1251139	3	2	167	60	10.8756	1.63297	0.578073	0.144419	0.034144	0.002697	0.005833	0.005897	0	0.038969	1.06296	0.111361	0.196656	106.908	0.046326	0.672954	1.47226	0.04965	4.09525	0.104363	269.458	25.0642	11.0528	91.9989	0.035762	15.4653	0.251707	2.08428	122.217	0.05	3.04632	2.76333	0.025	0.172915	0.179539	3.39656	0.5	0.025	0.111043	0.029931	6.22302	32.5491	0.429908
1	2	1261951	3	1	178	76	15.0247	1.88712	0.756735	0.169451	0.020005	0.008237	0.020888	0.004863	0.005132	0.163035	1.99182	0.11746	0.077272	39.0116	0.090865	0.981455	9.42547	0.0422	29.8657	0.104363	269.458	25.0642	11.0528	91.9989	0.035762	15.4653	0.251707	2.08428	122.217	0.05	3.02025	0.86875	0.119011	3.52343	0.075188	3.29329	0.988472	0.025	0.108478	0.029931	6.22302	32.5491	0.429908
1	2	1261125	3	1	165	67	13.1779	1.70375	0.683203	0.165953	0.022537	0.008195	0.019963	0.002649	0.007374	0.163035	1.99182	0.11746	0.077272	39.0116	0.090865	0.981455	9.42547	0.0422	29.8657	0.104363	269.458	25.0642	11.0528	91.9989	0.035762	15.4653	0.251707	2.08428	122.217	0.05	3.02025	0.86875	0.119011	3.52343	0.075188	3.29329	0.988472	0.025	0.108478	0.029931	6.22302	32.5491	0.429908
1	2	1251132	3	2	155	55	9.81113	1.50156	0.531553	0.133788	0.044596	0.006304	0.020227	0.00292	0	0.038969	1.06296	0.111361	0.196656	106.908	0.046326	0.672954	1.47226	0.04965	4.09525	0.104363	269.458	25.0642	11.0528	91.9989	0.035762	15.4653	0.251707	2.08428	122.217	0.05	3.04632	2.76333	0.025	0.172915	0.179539	3.39656	0.5	0.025	0.111043	0.029931	6.22302	32.5491	0.429908
1	2	1261046	3	1	173	63	14.2255	1.70495	0.683686	0.192872	0.023521	0.009408	0.014881	0.005638	0.007848	0.163035	1.99182	0.11746	0.077272	39.0116	0.090865	0.981455	9.42547	0.0422	29.8657	0.104363	269.458	25.0642	11.0528	91.9989	0.035762	15.4653	0.251707	2.08428	122.217	0.05	3.02025	0.86875	0.119011	3.52343	0.075188	3.29329	0.988472	0.025	0.108478	0.029931	6.22302	32.5491	0.429908
1	2	1261129	3	1	155	43	11.7118	1.34413	0.538996	0.240686	0.024116	0.007566	0.021802	0.003907	0	0.163035	1.99182	0.11746	0.077272	39.0116	0.090865	0.981455	9.42547	0.0422	29.8657	0.104363	269.458	25.0642	11.0528	91.9989	0.035762	15.4653	0.251707	2.08428	122.217	0.05	3.02025	0.86875	0.119011	3.52343	0.075188	3.29329	0.988472	0.025	0.108478	0.029931	6.22302	32.5491	0.429908
1	2	1261949	3	1	170	56	13.3457	1.60006	0.641622	0.18583	0.042556	0.00993	0.029687	0.001786	0.009477	0.163035	1.99182	0.11746	0.077272	39.0116	0.090865	0.981455	9.42547	0.0422	29.8657	0.104363	269.458	25.0642	11.0528	91.9989	0.035762	15.4653	0.251707	2.08428	122.217	0.05	3.02025	0.86875	0.119011	3.52343	0.075188	3.29329	0.988472	0.025	0.108478	0.029931	6.22302	32.5491	0.429908
1	2	1261131	3	1	155	53	12.9686	1.47674	0.592173	0.221327	0.016568	0.006797	0.017689	0.005224	0	0.163035	1.99182	0.11746	0.077272	39.0116	0.090865	0.981455	9.42547	0.0422	29.8657	0.104363	269.458	25.0642	11.0528	91.9989	0.035762	15.4653	0.251707	2.08428	122.217	0.05	3.02025	0.86875	0.119011	3.52343	0.075188	3.29329	0.988472	0.025	0.108478	0.029931	6.22302	32.5491	0.429908
1	2	1261130	3	1	173	64	13.5959	1.71708	0.688548	0.187725	0.018809	0.005901	0.014648	0.003354	0	0.163035	1.99182	0.11746	0.077272	39.0116	0.090865	0.981455	9.42547	0.0422	29.8657	0.104363	269.458	25.0642	11.0528	91.9989	0.035762	15.4653	0.251707	2.08428	122.217	0.05	3.02025	0.86875	0.119011	3.52343	0.075188	3.29329	0.988472	0.025	0.108478	0.029931	6.22302	32.5491	0.429908
1	2	1261047	3	1	180	76	15.0247	1.89981	0.761825	0.164744	0.020593	0.012356	0.016283	0.000451	0.007249	0.163035	1.99182	0.11746	0.077272	39.0116	0.090865	0.981455	9.42547	0.0422	29.8657	0.104363	269.458	25.0642	11.0528	91.9989	0.035762	15.4653	0.251707	2.08428	122.217	0.05	3.02025	0.86875	0.119011	3.52343	0.075188	3.29329	0.988472	0.025	0.108478	0.029931	6.22302	32.5491	0.429908
1	2	1251110	3	2	155	60	10.1959	1.56152	0.552779	0.133644	0.029207	0.00708	0.027292	0.003976	0.000499	0.038969	1.06296	0.111361	0.196656	106.908	0.046326	0.672954	1.47226	0.04965	4.09525	0.104363	269.458	25.0642	11.0528	91.9989	0.035762	15.4653	0.251707	2.08428	122.217	0.05	3.14031	4.28	0.025	0.045	0.178234	6.43452	0.455516	0.025	0.045	0.029931	6.22302	32.5491	0.429908
1	2	1251102	3	2	155	61	10.2728	1.57318	0.556906	0.141801	0.021928	0.004678	0.023156	0.001182	0.002106	0.038969	1.06296	0.111361	0.196656	106.908	0.046326	0.672954	1.47226	0.04965	4.09525	0.104363	269.458	25.0642	11.0528	91.9989	0.035762	15.4653	0.251707	2.08428	122.217	0.05	3.04632	2.76333	0.025	0.172915	0.179539	3.39656	0.5	0.025	0.111043	0.029931	6.22302	32.5491	0.429908
1	2	1261114	3	2	160	52	9.58028	1.49229	0.528272	0.129349	0.042221	0.012666	0.020913	0.00558	0.002942	0.163035	1.99182	0.11746	0.077272	39.0116	0.090865	0.981455	9.42547	0.0422	29.8657	0.104363	269.458	25.0642	11.0528	91.9989	0.035762	15.4653	0.251707	2.08428	122.217	0.05	2.80162	1.18	0.025	1.34294	0.08655	2.71301	2.13	0.025	0.045	0.029931	6.22302	32.5491	0.429908
1	2	1271035	3	1	170	75	14.9056	1.82485	0.731767	0.141964	0.048995	0.007782	0.0225	0.001926	0	0.105279	2.43104	0.302475	0.524495	171.627	0.053103	0.607148	8.64561	0.074649	17.3772	0.104363	269.458	25.0642	11.0528	91.9989	0.035762	15.4653	0.251707	2.08428	122.217	0.05	2.75131	1.6625	0.025	0.165058	0.107671	4.67735	1.14733	0.025	0.08274	0.029931	6.22302	32.5491	0.429908
1	2	1251068	3	2	153	50	9.42638	1.42736	0.505284	0.128434	0.047132	0.012961	0.0168	0.003727	0.006494	0.038969	1.06296	0.111361	0.196656	106.908	0.046326	0.672954	1.47226	0.04965	4.09525	0.104363	269.458	25.0642	11.0528	91.9989	0.035762	15.4653	0.251707	2.08428	122.217	0.05	2.88238	3.47167	0.025	0.066666	0.169059	4.55671	0.488879	0.025	0.353609	0.029931	6.22302	32.5491	0.429908
1	2	1251130	3	1	175	75	14.9056	1.85687	0.744605	0.149056	0.049685	0.007782	0.014833	0.005227	0	0.038969	1.06296	0.111361	0.196656	106.908	0.046326	0.672954	1.47226	0.04965	4.09525	0.104363	269.458	25.0642	11.0528	91.9989	0.035762	15.4653	0.251707	2.08428	122.217	0.05	2.88238	3.47167	0.025	0.066666	0.169059	4.55671	0.488879	0.025	0.353609	0.029931	6.22302	32.5491	0.429908
1	2	1251036	3	2	150	55	9.81113	1.47231	0.521198	0.143079	0.035305	0.005309	0.020227	0.001115	0	0.038969	1.06296	0.111361	0.196656	106.908	0.046326	0.672954	1.47226	0.04965	4.09525	0.104363	269.458	25.0642	11.0528	91.9989	0.035762	15.4653	0.251707	2.08428	122.217	0.05	3.04632	2.76333	0.025	0.172915	0.179539	3.39656	0.5	0.025	0.111043	0.029931	6.22302	32.5491	0.429908
1	2	1251034	3	1	175	75	14.9056	1.85687	0.744605	0.149056	0.049685	0.003845	0.014833	0.002923	0.005117	0.038969	1.06296	0.111361	0.196656	106.908	0.046326	0.672954	1.47226	0.04965	4.09525	0.104363	269.458	25.0642	11.0528	91.9989	0.035762	15.4653	0.251707	2.08428	122.217	0.05	3.04632	2.76333	0.025	0.172915	0.179539	3.39656	0.5	0.025	0.111043	0.029931	6.22302	32.5491	0.429908
1	2	1271034	3	2	158	45	9.04162	1.38778	0.491275	0.149175	0.04465	0.0071	0.034167	0.002955	0	0.105279	2.43104	0.302475	0.524495	171.627	0.053103	0.607148	8.64561	0.074649	17.3772	0.104363	269.458	25.0642	11.0528	91.9989	0.035762	15.4653	0.251707	2.08428	122.217	0.05	2.75131	1.6625	0.025	0.165058	0.107671	4.67735	1.14733	0.025	0.08274	0.029931	6.22302	32.5491	0.429908
1	2	1271079	3	2	156.93	75	11.3501	1.73933	0.615723	0.121815	0.024172	0.005348	0.01369	0.003672	0	0.036037	1.19463	0.268898	0.164376	89.5396	0.114456	0.979484	12.7867	0.023177	38.0663	0.104363	269.458	25.0642	11.0528	91.9989	0.035762	15.4653	0.251707	2.08428	122.217	0.05	2.92398	1.79597	0.057162	1.30211	0.12106	3.86853	0.868812	0.025	0.126026	0.029931	6.22302	32.5491	0.429908
1	2	1271033	3	2	157	67	11.4502	1.65369	0.585407	0.134002	0.030857	0.006039	0.016604	0.001783	0	0.105279	2.43104	0.302475	0.524495	171.627	0.053103	0.607148	8.64561	0.074649	17.3772	0.104363	269.458	25.0642	11.0528	91.9989	0.035762	15.4653	0.251707	2.08428	122.217	0.05	2.75131	1.6625	0.025	0.165058	0.107671	4.67735	1.14733	0.025	0.08274	0.029931	6.22302	32.5491	0.429908
1	2	1251127	3	2	160	60	10.1959	1.59155	0.56341	0.130989	0.038943	0.006005	0.018542	0.007258	0	0.038969	1.06296	0.111361	0.196656	106.908	0.046326	0.672954	1.47226	0.04965	4.09525	0.104363	269.458	25.0642	11.0528	91.9989	0.035762	15.4653	0.251707	2.08428	122.217	0.05	2.92398	1.79597	0.057162	1.30211	0.12106	3.86853	0.868812	0.025	0.126026	0.029931	6.22302	32.5491	0.429908
1	2	1261997	3	2	158	56	9.88808	1.5313	0.54208	0.151593	0.017622	0.007357	0.016741	0.005355	0.005651	0.163035	1.99182	0.11746	0.077272	39.0116	0.090865	0.981455	9.42547	0.0422	29.8657	0.104363	269.458	25.0642	11.0528	91.9989	0.035762	15.4653	0.251707	2.08428	122.217	0.05	3.02025	0.86875	0.119011	3.52343	0.075188	3.29329	0.988472	0.025	0.108478	0.029931	6.22302	32.5491	0.429908
1	2	1271024	3	2	155	53	9.65723	1.47674	0.522766	0.132118	0.043655	0.006439	0.01533	0.001393	0	0.105279	2.43104	0.302475	0.524495	171.627	0.053103	0.607148	8.64561	0.074649	17.3772	0.104363	269.458	25.0642	11.0528	91.9989	0.035762	15.4653	0.251707	2.08428	122.217	0.05	2.75131	1.6625	0.025	0.165058	0.107671	4.67735	1.14733	0.025	0.08274	0.029931	6.22302	32.5491	0.429908
1	2	1251090	3	2	155	50	9.42638	1.43852	0.509237	0.145323	0.043204	0.006662	0.02125	0.001439	0.005946	0.038969	1.06296	0.111361	0.196656	106.908	0.046326	0.672954	1.47226	0.04965	4.09525	0.104363	269.458	25.0642	11.0528	91.9989	0.035762	15.4653	0.251707	2.08428	122.217	0.05	3.04632	2.76333	0.025	0.172915	0.179539	3.39656	0.5	0.025	0.111043	0.029931	6.22302	32.5491	0.429908
1	2	1261080	3	1	160	56	13.3457	1.5429	0.618703	0.206044	0.022342	0.00993	0.016741	0.006888	0	0.163035	1.99182	0.11746	0.077272	39.0116	0.090865	0.981455	9.42547	0.0422	29.8657	0.104363	269.458	25.0642	11.0528	91.9989	0.035762	15.4653	0.251707	2.08428	122.217	0.05	3.02025	0.86875	0.119011	3.52343	0.075188	3.29329	0.988472	0.025	0.108478	0.029931	6.22302	32.5491	0.429908
1	2	1261099	3	2	152	50	9.42638	1.42175	0.5033	0.17768	0.009819	0.002057	0.02525	0.000632	0	0.163035	1.99182	0.11746	0.077272	39.0116	0.090865	0.981455	9.42547	0.0422	29.8657	0.104363	269.458	25.0642	11.0528	91.9989	0.035762	15.4653	0.251707	2.08428	122.217	0.05	3.02025	0.86875	0.119011	3.52343	0.075188	3.29329	0.988472	0.025	0.108478	0.029931	6.22302	32.5491	0.429908
1	2	1261082	3	1	168	55	11.8284	1.5759	0.631938	0.164881	0.049285	0.001792	0.026389	0.006049	0	0.163035	1.99182	0.11746	0.077272	39.0116	0.090865	0.981455	9.42547	0.0422	29.8657	0.104363	269.458	25.0642	11.0528	91.9989	0.035762	15.4653	0.251707	2.08428	122.217	0.05	3.02025	0.86875	0.119011	3.52343	0.075188	3.29329	0.988472	0.025	0.108478	0.029931	6.22302	32.5491	0.429908
1	2	1261043	3	2	154	48	9.89064	1.40686	0.49803	0.176772	0.020697	0.008586	0.017969	0.005943	0	0.163035	1.99182	0.11746	0.077272	39.0116	0.090865	0.981455	9.42547	0.0422	29.8657	0.104363	269.458	25.0642	11.0528	91.9989	0.035762	15.4653	0.251707	2.08428	122.217	0.05	3.02025	0.86875	0.119011	3.52343	0.075188	3.29329	0.988472	0.025	0.108478	0.029931	6.22302	32.5491	0.429908
1	2	1271026	3	2	157	56	9.88808	1.52548	0.540019	0.136612	0.03372	0.00624	0.022991	0.001362	0	0.105279	2.43104	0.302475	0.524495	171.627	0.053103	0.607148	8.64561	0.074649	17.3772	0.104363	269.458	25.0642	11.0528	91.9989	0.035762	15.4653	0.251707	2.08428	122.217	0.05	2.75131	1.6625	0.025	0.165058	0.107671	4.67735	1.14733	0.025	0.08274	0.029931	6.22302	32.5491	0.429908
1	2	1271062	3	2	158	60	10.1959	1.57959	0.559174	0.121443	0.042483	0.006005	0.027292	0.002633	0	0.105279	2.43104	0.302475	0.524495	171.627	0.053103	0.607148	8.64561	0.074649	17.3772	0.104363	269.458	25.0642	11.0528	91.9989	0.035762	15.4653	0.251707	2.08428	122.217	0.05	2.75131	1.6625	0.025	0.165058	0.107671	4.67735	1.14733	0.025	0.08274	0.029931	6.22302	32.5491	0.429908
1	2	1261039	3	2	154	49	9.97272	1.41998	0.502673	0.177378	0.01908	0.007067	0.019133	0.003622	0	0.097183	1.16125	0.120587	0.079493	49.6359	0.063661	0.939244	5.63342	0.03486	17.3647	0.104363	269.458	25.0642	11.0528	91.9989	0.035762	15.4653	0.251707	2.08428	122.217	0.05	3.02025	0.86875	0.119011	3.52343	0.075188	3.29329	0.988472	0.025	0.108478	0.029931	6.22302	32.5491	0.429908
1	2	1261038	3	2	162	62	11.0398	1.6273	0.576063	0.159513	0.014838	0.00371	0.010974	0.002953	0	0.097183	1.16125	0.120587	0.079493	49.6359	0.063661	0.939244	5.63342	0.03486	17.3647	0.104363	269.458	25.0642	11.0528	91.9989	0.035762	15.4653	0.251707	2.08428	122.217	0.05	3.02025	0.86875	0.119011	3.52343	0.075188	3.29329	0.988472	0.025	0.108478	0.029931	6.22302	32.5491	0.429908
1	2	1271039	3	2	155	60	10.1959	1.56152	0.552779	0.129114	0.034812	0.006005	0.027083	0.001301	0	0.105279	2.43104	0.302475	0.524495	171.627	0.053103	0.607148	8.64561	0.074649	17.3772	0.104363	269.458	25.0642	11.0528	91.9989	0.035762	15.4653	0.251707	2.08428	122.217	0.05	2.75131	1.6625	0.025	0.165058	0.107671	4.67735	1.14733	0.025	0.08274	0.029931	6.22302	32.5491	0.429908
2	1	5121052	1	2	178	67	13.3704	1.78306	0.631205	0.161468	0.036704	0.005543	0.023481	0.008982	0	0.313293	11.9045	30.4297	0.507766	32.2617	0.720747	407.108	90.3384	16.1257	19.9372	0.068839	9.29167	7.25833	0.612583	17.3191	0.002528	27.1111	31.8431	0.163472	38.9928	0.02089	0.675908	1.175	0.02025	0.5413	0.02294	0.2866	1.097	0.01272	0.11225	0.047881	6.2588	5.02032	1.00597
2	1	5111066	1	1	178	67	17.2943	1.78306	0.715009	0.202772	0.049912	0.010817	0.014736	0.004435	0	0.405799	13.8121	28.8633	0.71559	18.7864	0.799108	393.249	94.2823	17.3577	17.9704	0.068839	9.97023	8.37534	1.34938	19.4645	0.024289	9.79022	21.3059	0.805473	22.8732	0.021543	0.894556	0.722056	0.037511	0.642411	0.017762	0.346244	0.958067	0.021431	0.116189	0.047881	6.2588	5.02032	1.00597
2	1	5121104	1	2	168	80	12.6724	1.86534	0.660329	0.115887	0.038768	0.007051	0.006719	0.005844	0	0.210485	9.73723	25.1266	0.446402	57.6089	0.783733	474.752	79.4236	10.9416	23.2347	0.068839	9.97023	8.37534	1.34938	19.4645	0.024289	9.79022	21.3059	0.805473	22.8732	0.020772	0.675908	0.898192	0.02604	1.4261	0.021118	0.40945	0.968969	0.014104	0.108955	0.047881	6.2588	5.02032	1.00597
2	1	5101011	1	1	184	75	17.6248	1.91359	0.767351	0.148272	0.0767	0.01492	0.025667	0.002215	0	0.201194	3.80846	42.9398	0.113128	20.6942	0.52214	261.904	85.1932	21.6204	8.56826	0.068839	9.97023	8.37534	1.34938	19.4645	0.024289	9.79022	21.3059	0.805473	22.8732	0.020665	0.809354	0.707092	0.025105	0.8628	0.01637	0.389906	0.998894	0.022968	0.118264	0.047881	6.2588	5.02032	1.00597
2	1	5111019	1	1	174	71	18.9015	1.80541	0.723971	0.213019	0.047589	0.011156	0.039085	0.003708	0	0.405799	13.8121	28.8633	0.71559	18.7864	0.799108	393.249	94.2823	17.3577	17.9704	0.068839	9.97023	8.37534	1.34938	19.4645	0.024289	9.79022	21.3059	0.805473	22.8732	0.021543	0.894556	0.722056	0.037511	0.642411	0.017762	0.346244	0.958067	0.021431	0.116189	0.047881	6.2588	5.02032	1.00597
2	1	5101077	1	1	177	72	17.2749	1.83554	0.736053	0.186849	0.043201	0.014877	0.014831	0.001841	0	0.201194	3.80846	42.9398	0.113128	20.6942	0.52214	261.904	85.1932	21.6204	8.56826	0.068839	9.97023	8.37534	1.34938	19.4645	0.024289	9.79022	21.3059	0.805473	22.8732	0.020665	0.809354	0.707092	0.025105	0.8628	0.01637	0.389906	0.998894	0.022968	0.118264	0.047881	6.2588	5.02032	1.00597
2	1	5101031	1	2	160	50	10.6069	1.46619	0.519031	0.177979	0.032897	0.005682	0.03075	0.003543	0	0.201194	3.80846	42.9398	0.113128	20.6942	0.52214	261.904	85.1932	21.6204	8.56826	0.068839	9.97023	8.37534	1.34938	19.4645	0.024289	9.79022	21.3059	0.805473	22.8732	0.020665	0.809354	0.707092	0.025105	0.8628	0.01637	0.389906	0.998894	0.022968	0.118264	0.047881	6.2588	5.02032	1.00597
2	1	5101008	1	2	156	50	10.6069	1.44408	0.511206	0.140079	0.061958	0.014521	0.02925	0.004814	0	0.201194	3.80846	42.9398	0.113128	20.6942	0.52214	261.904	85.1932	21.6204	8.56826	0.068839	9.97023	8.37534	1.34938	19.4645	0.024289	9.79022	21.3059	0.805473	22.8732	0.020665	0.809354	0.707092	0.025105	0.8628	0.01637	0.389906	0.998894	0.022968	0.118264	0.047881	6.2588	5.02032	1.00597
2	1	5111025	1	1	177	67	17.2943	1.77705	0.712596	0.232388	0.018975	0.017208	0.025746	0.005526	0	0.308597	18.5259	25.6595	0.476643	37.0351	0.869204	246.962	102.357	15.1905	26.8029	0.068839	9.97023	8.37534	1.34938	19.4645	0.024289	9.79022	21.3059	0.805473	22.8732	0.021543	0.894556	0.722056	0.037511	0.642411	0.017762	0.346244	0.958067	0.021431	0.116189	0.047881	6.2588	5.02032	1.00597
2	1	5111074	1	1	189	78	20.0327	1.97925	0.79368	0.201755	0.049661	0.010763	0.012658	0.002115	0	0.405799	13.8121	28.8633	0.71559	18.7864	0.799108	393.249	94.2823	17.3577	17.9704	0.068839	9.97023	8.37534	1.34938	19.4645	0.024289	9.79022	21.3059	0.805473	22.8732	0.021543	0.894556	0.722056	0.037511	0.642411	0.017762	0.346244	0.958067	0.021431	0.116189	0.047881	6.2588	5.02032	1.00597
2	1	5111060	1	1	180	78	17.9747	1.92215	0.770782	0.181029	0.04456	0.009657	0.012658	0.001848	0	0.405799	13.8121	28.8633	0.71559	18.7864	0.799108	393.249	94.2823	17.3577	17.9704	0.068839	9.97023	8.37534	1.34938	19.4645	0.024289	9.79022	21.3059	0.805473	22.8732	0.021543	0.894556	0.722056	0.037511	0.642411	0.017762	0.346244	0.958067	0.021431	0.116189	0.047881	6.2588	5.02032	1.00597
2	1	5111088	1	2	160	50	11.0938	1.46619	0.519031	0.16232	0.054301	0.009876	0.02975	0.003665	0	0.308597	18.5259	25.6595	0.476643	37.0351	0.869204	246.962	102.357	15.1905	26.8029	0.068839	9.97023	8.37534	1.34938	19.4645	0.024289	9.79022	21.3059	0.805473	22.8732	0.021543	0.894556	0.722056	0.037511	0.642411	0.017762	0.346244	0.958067	0.021431	0.116189	0.047881	6.2588	5.02032	1.00597
2	1	5111011	1	1	173	80	18.208	1.89845	0.761279	0.178794	0.04401	0.009538	0.013912	0	0	0.313293	11.9045	30.4297	0.507766	32.2617	0.720747	407.108	90.3384	16.1257	19.9372	0.002159	5.09722	3.42083	1.30439	7.90628	0.045556	2.26389	1.53611	0.259236	1.22472	0.02021	1.015	0.6467	0.03382	0.6571	0.02721	0.368	1.12	0.025005	0.1145	0.047881	6.2588	5.02032	1.00597
2	1	5111029	1	2	170	80	12.6724	1.87863	0.665035	0.115887	0.038768	0.007051	0.01176	0.004566	0	0.405799	13.8121	28.8633	0.71559	18.7864	0.799108	393.249	94.2823	17.3577	17.9704	0.068839	9.97023	8.37534	1.34938	19.4645	0.024289	9.79022	21.3059	0.805473	22.8732	0.021543	0.894556	0.722056	0.037511	0.642411	0.017762	0.346244	0.958067	0.021431	0.116189	0.047881	6.2588	5.02032	1.00597
2	1	5111039	1	1	175	72	18.0598	1.82307	0.731052	0.22691	0.017201	0.011944	0.027083	0.001407	0	0.405799	13.8121	28.8633	0.71559	18.7864	0.799108	393.249	94.2823	17.3577	17.9704	0.068839	9.97023	8.37534	1.34938	19.4645	0.024289	9.79022	21.3059	0.805473	22.8732	0.021543	0.894556	0.722056	0.037511	0.642411	0.017762	0.346244	0.958067	0.021431	0.116189	0.047881	6.2588	5.02032	1.00597
2	1	5101036	1	1	183	50	14.7088	1.58924	0.637284	0.246022	0.049029	0.008755	0.0445	0.00245	0	0.201194	3.80846	42.9398	0.113128	20.6942	0.52214	261.904	85.1932	21.6204	8.56826	0.068839	9.97023	8.37534	1.34938	19.4645	0.024289	9.79022	21.3059	0.805473	22.8732	0.020665	0.809354	0.707092	0.025105	0.8628	0.01637	0.389906	0.998894	0.022968	0.118264	0.047881	6.2588	5.02032	1.00597
2	1	5121055	1	2	163	59	11.2266	1.59727	0.565432	0.140125	0.046569	0.007551	0.009534	0.00376	0	0.210485	9.73723	25.1266	0.446402	57.6089	0.783733	474.752	79.4236	10.9416	23.2347	0.068839	9.97023	8.37534	1.34938	19.4645	0.024289	9.79022	21.3059	0.805473	22.8732	0.020772	0.675908	0.898192	0.02604	1.4261	0.021118	0.40945	0.968969	0.014104	0.108955	0.047881	6.2588	5.02032	1.00597
2	1	5101058	1	1	173	80	18.208	1.89845	0.761279	0.208125	0.010161	0.014225	0.020625	0.005577	0	0.313293	11.9045	30.4297	0.507766	32.2617	0.720747	407.108	90.3384	16.1257	19.9372	0.068839	9.97023	8.37534	1.34938	19.4645	0.024289	9.79022	21.3059	0.805473	22.8732	0.020665	0.809354	0.707092	0.025105	0.8628	0.01637	0.389906	0.998894	0.022968	0.118264	0.047881	6.2588	5.02032	1.00597
2	1	5121075	1	2	155	55	10.9512	1.50156	0.531553	0.145667	0.048731	0.008863	0.00547	0	0	0.625966	11.3142	28.9049	1.02657	57.6764	0.584019	447.925	75.7244	12.2222	20.9672	0.068839	9.97023	8.37534	1.34938	19.4645	0.024289	9.79022	21.3059	0.805473	22.8732	0.020772	0.675908	0.898192	0.02604	1.4261	0.021118	0.40945	0.968969	0.014104	0.108955	0.047881	6.2588	5.02032	1.00597
2	1	5111086	1	1	180	70	17.0416	1.83079	0.734147	0.190196	0.050719	0.007608	0.024235	0.00741	0	0.313293	11.9045	30.4297	0.507766	32.2617	0.720747	407.108	90.3384	16.1257	19.9372	0.068839	9.97023	8.37534	1.34938	19.4645	0.024289	9.79022	21.3059	0.805473	22.8732	0.021543	0.894556	0.722056	0.037511	0.642411	0.017762	0.346244	0.958067	0.021431	0.116189	0.047881	6.2588	5.02032	1.00597
2	1	5121053	1	1	180	70	17.0416	1.83079	0.734147	0.191246	0.047075	0.010202	0.013214	0.010189	0	0.210485	9.73723	25.1266	0.446402	57.6089	0.783733	474.752	79.4236	10.9416	23.2347	0.068839	9.97023	8.37534	1.34938	19.4645	0.024289	9.79022	21.3059	0.805473	22.8732	0.020772	0.675908	0.898192	0.02604	1.4261	0.021118	0.40945	0.968969	0.014104	0.108955	0.047881	6.2588	5.02032	1.00597
2	1	5101074	1	2	158	56	11.8973	1.5313	0.54208	0.178539	0.026746	0.011592	0.018399	0.004345	0	0.201194	3.80846	42.9398	0.113128	20.6942	0.52214	261.904	85.1932	21.6204	8.56826	0.068839	9.97023	8.37534	1.34938	19.4645	0.024289	9.79022	21.3059	0.805473	22.8732	0.020665	0.809354	0.707092	0.025105	0.8628	0.01637	0.389906	0.998894	0.022968	0.118264	0.047881	6.2588	5.02032	1.00597
2	1	5101047	1	1	176	72	17.2749	1.82932	0.733555	0.163785	0.07355	0.007593	0.008681	0.00374	0	0.201194	3.80846	42.9398	0.113128	20.6942	0.52214	261.904	85.1932	21.6204	8.56826	0.068839	9.97023	8.37534	1.34938	19.4645	0.024289	9.79022	21.3059	0.805473	22.8732	0.020665	0.809354	0.707092	0.025105	0.8628	0.01637	0.389906	0.998894	0.022968	0.118264	0.047881	6.2588	5.02032	1.00597
2	1	5121110	1	1	172	66	17.1412	1.73497	0.695725	0.230294	0.024011	0.010821	0.014665	0.000821	0	0.210485	9.73723	25.1266	0.446402	57.6089	0.783733	474.752	79.4236	10.9416	23.2347	0.068839	9.97023	8.37534	1.34938	19.4645	0.024289	9.79022	21.3059	0.805473	22.8732	0.020772	0.675908	0.898192	0.02604	1.4261	0.021118	0.40945	0.968969	0.014104	0.108955	0.047881	6.2588	5.02032	1.00597
2	1	5111045	1	1	160	48	14.4755	1.4395	0.57724	0.236904	0.058313	0.012638	0.020569	0.002457	0	0.405799	13.8121	28.8633	0.71559	18.7864	0.799108	393.249	94.2823	17.3577	17.9704	0.068839	9.97023	8.37534	1.34938	19.4645	0.024289	9.79022	21.3059	0.805473	22.8732	0.021543	0.894556	0.722056	0.037511	0.642411	0.017762	0.346244	0.958067	0.021431	0.116189	0.047881	6.2588	5.02032	1.00597
2	1	5111072	1	1	180	79	19.1314	1.9332	0.775213	0.190239	0.046827	0.010149	0.012498	0.001054	0	0.405799	13.8121	28.8633	0.71559	18.7864	0.799108	393.249	94.2823	17.3577	17.9704	0.068839	9.97023	8.37534	1.34938	19.4645	0.024289	9.79022	21.3059	0.805473	22.8732	0.021543	0.894556	0.722056	0.037511	0.642411	0.017762	0.346244	0.958067	0.021431	0.116189	0.047881	6.2588	5.02032	1.00597
2	1	5111004	1	1	189	70	17.0416	1.88518	0.755957	0.191246	0.047075	0.010202	0.014105	0.003927	0	0.405799	13.8121	28.8633	0.71559	18.7864	0.799108	393.249	94.2823	17.3577	17.9704	0.068839	9.97023	8.37534	1.34938	19.4645	0.024289	9.79022	21.3059	0.805473	22.8732	0.021543	0.894556	0.722056	0.037511	0.642411	0.017762	0.346244	0.958067	0.021431	0.116189	0.047881	6.2588	5.02032	1.00597
2	1	5101073	1	1	176	67	16.6917	1.77102	0.710177	0.206619	0.036331	0.011369	0.015938	0.010265	0	0.201194	3.80846	42.9398	0.113128	20.6942	0.52214	261.904	85.1932	21.6204	8.56826	0.068839	9.97023	8.37534	1.34938	19.4645	0.024289	9.79022	21.3059	0.805473	22.8732	0.020665	0.809354	0.707092	0.025105	0.8628	0.01637	0.389906	0.998894	0.022968	0.118264	0.047881	6.2588	5.02032	1.00597
2	1	5101037	1	2	168	62	12.7008	1.66319	0.588771	0.171441	0.031581	0.006097	0.041734	0.00285	0	0.201194	3.80846	42.9398	0.113128	20.6942	0.52214	261.904	85.1932	21.6204	8.56826	0.068839	9.97023	8.37534	1.34938	19.4645	0.024289	9.79022	21.3059	0.805473	22.8732	0.020665	0.809354	0.707092	0.025105	0.8628	0.01637	0.389906	0.998894	0.022968	0.118264	0.047881	6.2588	5.02032	1.00597
2	1	5111043	1	1	170	70	17.0416	1.76907	0.709397	0.228177	0.010144	0.010202	0.011071	0.003686	0	0.281455	9.64649	23.6578	0.446937	19.4888	0.52505	539.734	100.131	16.0715	21.2614	0.01045	3.80162	0.428241	0.269931	4.85369	0.024764	12.4907	9.45232	0.610671	16.3932	0.02117	0.6671	0.6577	0.02621	0.4734	0.01704	0.3828	0.9405	0.02723	0.12415	0.047881	6.2588	5.02032	1.00597
2	1	5111077	1	2	178	56	11.8973	1.64482	0.582266	0.155425	0.051995	0.009457	0.016801	0.002529	0	0.405799	13.8121	28.8633	0.71559	18.7864	0.799108	393.249	94.2823	17.3577	17.9704	0.068839	9.97023	8.37534	1.34938	19.4645	0.024289	9.79022	21.3059	0.805473	22.8732	0.021543	0.894556	0.722056	0.037511	0.642411	0.017762	0.346244	0.958067	0.021431	0.116189	0.047881	6.2588	5.02032	1.00597
2	1	5121107	1	1	178	76	18.6721	1.88712	0.756735	0.220779	0.022714	0.007312	0.010479	0.005432	0	0.210485	9.73723	25.1266	0.446402	57.6089	0.783733	474.752	79.4236	10.9416	23.2347	0.068839	9.97023	8.37534	1.34938	19.4645	0.024289	9.79022	21.3059	0.805473	22.8732	0.020772	0.675908	0.898192	0.02604	1.4261	0.021118	0.40945	0.968969	0.014104	0.108955	0.047881	6.2588	5.02032	1.00597
2	1	5121057	1	2	180	80	12.6724	1.94417	0.688238	0.115887	0.038768	0.007051	0.008594	0.010801	0	0.210485	9.73723	25.1266	0.446402	57.6089	0.783733	474.752	79.4236	10.9416	23.2347	0.068839	9.97023	8.37534	1.34938	19.4645	0.024289	9.79022	21.3059	0.805473	22.8732	0.020772	0.675908	0.898192	0.02604	1.4261	0.021118	0.40945	0.968969	0.014104	0.108955	0.047881	6.2588	5.02032	1.00597
2	1	5121031	1	2	163	65	13.1026	1.66842	0.59062	0.143845	0.049334	0.012599	0.010577	0.004759	0	0.210485	9.73723	25.1266	0.446402	57.6089	0.783733	474.752	79.4236	10.9416	23.2347	0.068839	9.97023	8.37534	1.34938	19.4645	0.024289	9.79022	21.3059	0.805473	22.8732	0.020772	0.675908	0.898192	0.02604	1.4261	0.021118	0.40945	0.968969	0.014104	0.108955	0.047881	6.2588	5.02032	1.00597
2	1	5111075	1	2	178	67	13.3704	1.78306	0.631205	0.145993	0.04884	0.008883	0.014042	0.002181	0	0.405799	13.8121	28.8633	0.71559	18.7864	0.799108	393.249	94.2823	17.3577	17.9704	0.068839	9.97023	8.37534	1.34938	19.4645	0.024289	9.79022	21.3059	0.805473	22.8732	0.021543	0.894556	0.722056	0.037511	0.642411	0.017762	0.346244	0.958067	0.021431	0.116189	0.047881	6.2588	5.02032	1.00597
2	1	5111050	1	2	170	55	10.9512	1.58713	0.561846	0.145667	0.048731	0.008863	0.017106	0.002806	0	0.405799	13.8121	28.8633	0.71559	18.7864	0.799108	393.249	94.2823	17.3577	17.9704	0.068839	9.97023	8.37534	1.34938	19.4645	0.024289	9.79022	21.3059	0.805473	22.8732	0.021543	0.894556	0.722056	0.037511	0.642411	0.017762	0.346244	0.958067	0.021431	0.116189	0.047881	6.2588	5.02032	1.00597
2	1	5111071	1	1	180	79	19.1314	1.9332	0.775213	0.190239	0.046827	0.010149	0.012498	0.002039	0	0.405799	13.8121	28.8633	0.71559	18.7864	0.799108	393.249	94.2823	17.3577	17.9704	0.068839	9.97023	8.37534	1.34938	19.4645	0.024289	9.79022	21.3059	0.805473	22.8732	0.021543	0.894556	0.722056	0.037511	0.642411	0.017762	0.346244	0.958067	0.021431	0.116189	0.047881	6.2588	5.02032	1.00597
2	1	5111042	1	2	168	63	11.502	1.67521	0.593025	0.15198	0.030048	0.004347	0.039711	0.004099	0	0.405799	13.8121	28.8633	0.71559	18.7864	0.799108	393.249	94.2823	17.3577	17.9704	0.068839	9.97023	8.37534	1.34938	19.4645	0.024289	9.79022	21.3059	0.805473	22.8732	0.021543	0.894556	0.722056	0.037511	0.642411	0.017762	0.346244	0.958067	0.021431	0.116189	0.047881	6.2588	5.02032	1.00597
2	1	5121099	1	1	177	75	17.6248	1.86957	0.749699	0.184605	0.04544	0.009848	0.020333	0.006647	0	0.313293	11.9045	30.4297	0.507766	32.2617	0.720747	407.108	90.3384	16.1257	19.9372	0.068839	9.97023	8.37534	1.34938	19.4645	0.024289	9.79022	21.3059	0.805473	22.8732	0.020772	0.675908	0.898192	0.02604	1.4261	0.021118	0.40945	0.968969	0.014104	0.108955	0.047881	6.2588	5.02032	1.00597
2	1	5121083	1	1	182	68	16.8083	1.81909	0.729453	0.194176	0.047796	0.010359	0.015074	0.0013	0	0.210485	9.73723	25.1266	0.446402	57.6089	0.783733	474.752	79.4236	10.9416	23.2347	0.068839	9.97023	8.37534	1.34938	19.4645	0.024289	9.79022	21.3059	0.805473	22.8732	0.020772	0.675908	0.898192	0.02604	1.4261	0.021118	0.40945	0.968969	0.014104	0.108955	0.047881	6.2588	5.02032	1.00597
2	1	5111046	1	1	178	64	16.835	1.74668	0.70042	0.232452	0.025052	0.011024	0.019922	0.00398	0	0.405799	13.8121	28.8633	0.71559	18.7864	0.799108	393.249	94.2823	17.3577	17.9704	0.068839	9.97023	8.37534	1.34938	19.4645	0.024289	9.79022	21.3059	0.805473	22.8732	0.021543	0.894556	0.722056	0.037511	0.642411	0.017762	0.346244	0.958067	0.021431	0.116189	0.047881	6.2588	5.02032	1.00597
2	1	5111081	1	2	152	48	10.8259	1.39587	0.494139	0.180701	0.04484	0.004699	0.03218	0.004483	0	0.313293	11.9045	30.4297	0.507766	32.2617	0.720747	407.108	90.3384	16.1257	19.9372	0.068839	9.97023	8.37534	1.34938	19.4645	0.024289	9.79022	21.3059	0.805473	22.8732	0.021543	0.894556	0.722056	0.037511	0.642411	0.017762	0.346244	0.958067	0.021431	0.116189	0.047881	6.2588	5.02032	1.00597
2	1	5121036	1	2	152	48	10.8259	1.39587	0.494139	0.155899	0.055198	0.019466	0.010156	0.007795	0	0.210485	9.73723	25.1266	0.446402	57.6089	0.783733	474.752	79.4236	10.9416	23.2347	0.068839	9.97023	8.37534	1.34938	19.4645	0.024289	9.79022	21.3059	0.805473	22.8732	0.020772	0.675908	0.898192	0.02604	1.4261	0.021118	0.40945	0.968969	0.014104	0.108955	0.047881	6.2588	5.02032	1.00597
2	1	5111003	1	1	175	75	17.6248	1.85687	0.744605	0.211931	0.021201	0.006761	0.020511	0.005158	0	0.405799	13.8121	28.8633	0.71559	18.7864	0.799108	393.249	94.2823	17.3577	17.9704	0.068839	9.97023	8.37534	1.34938	19.4645	0.024289	9.79022	21.3059	0.805473	22.8732	0.021543	0.894556	0.722056	0.037511	0.642411	0.017762	0.346244	0.958067	0.021431	0.116189	0.047881	6.2588	5.02032	1.00597
2	1	5111054	1	2	160	60	12.0485	1.59155	0.56341	0.146907	0.049146	0.008939	0.015681	0.001326	0	0.405799	13.8121	28.8633	0.71559	18.7864	0.799108	393.249	94.2823	17.3577	17.9704	0.068839	9.97023	8.37534	1.34938	19.4645	0.024289	9.79022	21.3059	0.805473	22.8732	0.021543	0.894556	0.722056	0.037511	0.642411	0.017762	0.346244	0.958067	0.021431	0.116189	0.047881	6.2588	5.02032	1.00597
2	1	5101063	1	2	170	70	11.984	1.76907	0.62625	0.125246	0.041899	0.007621	0.01344	0.00523	0	0.201194	3.80846	42.9398	0.113128	20.6942	0.52214	261.904	85.1932	21.6204	8.56826	0.068839	9.97023	8.37534	1.34938	19.4645	0.024289	9.79022	21.3059	0.805473	22.8732	0.020665	0.809354	0.707092	0.025105	0.8628	0.01637	0.389906	0.998894	0.022968	0.118264	0.047881	6.2588	5.02032	1.00597
2	1	5111063	1	1	179	56	15.4086	1.65036	0.661793	0.216151	0.053205	0.011531	0.017631	0.001351	0	0.405799	13.8121	28.8633	0.71559	18.7864	0.799108	393.249	94.2823	17.3577	17.9704	0.068839	9.97023	8.37534	1.34938	19.4645	0.024289	9.79022	21.3059	0.805473	22.8732	0.021543	0.894556	0.722056	0.037511	0.642411	0.017762	0.346244	0.958067	0.021431	0.116189	0.047881	6.2588	5.02032	1.00597
2	1	5101029	1	2	160	85	13.8845	1.86162	0.659015	0.144357	0.015121	0.007271	0.010441	0.003802	0	0.201194	3.80846	42.9398	0.113128	20.6942	0.52214	261.904	85.1932	21.6204	8.56826	0.068839	9.97023	8.37534	1.34938	19.4645	0.024289	9.79022	21.3059	0.805473	22.8732	0.02029	0.8735	0.749	0.02251	0.6648	0.01348	0.3759	1.037	0.022535	0.11145	0.047881	6.2588	5.02032	1.00597
2	1	5121022	1	2	165	50	11.3141	1.49351	0.528703	0.161473	0.05538	0.014143	0.01525	0.006845	0	0.210485	9.73723	25.1266	0.446402	57.6089	0.783733	474.752	79.4236	10.9416	23.2347	0.068839	9.97023	8.37534	1.34938	19.4645	0.024289	9.79022	21.3059	0.805473	22.8732	0.020772	0.675908	0.898192	0.02604	1.4261	0.021118	0.40945	0.968969	0.014104	0.108955	0.047881	6.2588	5.02032	1.00597
2	1	5111017	1	1	172	65	16.9881	1.7231	0.690961	0.223905	0.035895	0.007001	0.032692	0.000994	0	0.365411	16.6423	21.3774	0.512909	38.9218	0.869204	246.962	102.357	15.1905	26.8029	0.149812	3.8125	4.37685	1.13763	8.9048	0.024319	5.00463	9.35232	0.778912	10.1766	0.02256	1.034	0.785	0.0342	0.655	0.02199	0.326	0.919	0.011585	0.0931	0.047881	6.2588	5.02032	1.00597
2	1	5101024	1	2	170	62	12.1954	1.67505	0.592966	0.130469	0.061742	0.008586	0.028831	0.002251	0	0.201194	3.80846	42.9398	0.113128	20.6942	0.52214	261.904	85.1932	21.6204	8.56826	0.068839	9.97023	8.37534	1.34938	19.4645	0.024289	9.79022	21.3059	0.805473	22.8732	0.020665	0.809354	0.707092	0.025105	0.8628	0.01637	0.389906	0.998894	0.022968	0.118264	0.047881	6.2588	5.02032	1.00597
2	1	5121043	1	2	167	62	11.4331	1.65725	0.586666	0.146738	0.036113	0.005397	0.025374	0.003712	0	0.625966	11.3142	28.9049	1.02657	57.6764	0.584019	447.925	75.7244	12.2222	20.9672	0.068839	9.97023	8.37534	1.34938	19.4645	0.024289	9.79022	21.3059	0.805473	22.8732	0.020772	0.675908	0.898192	0.02604	1.4261	0.021118	0.40945	0.968969	0.014104	0.108955	0.047881	6.2588	5.02032	1.00597
2	1	5101078	1	1	181	75	17.6248	1.89481	0.759819	0.202912	0.029375	0.00781	0.007552	0.009053	0	0.201194	3.80846	42.9398	0.113128	20.6942	0.52214	261.904	85.1932	21.6204	8.56826	0.068839	9.97023	8.37534	1.34938	19.4645	0.024289	9.79022	21.3059	0.805473	22.8732	0.020665	0.809354	0.707092	0.025105	0.8628	0.01637	0.389906	0.998894	0.022968	0.118264	0.047881	6.2588	5.02032	1.00597
2	1	5101019	1	1	172	89	20.6623	1.98483	0.795918	0.214023	0.013301	0.009673	0.029494	0.000942	0	0.201194	3.80846	42.9398	0.113128	20.6942	0.52214	261.904	85.1932	21.6204	8.56826	0.068839	9.97023	8.37534	1.34938	19.4645	0.024289	9.79022	21.3059	0.805473	22.8732	0.020665	0.809354	0.707092	0.025105	0.8628	0.01637	0.389906	0.998894	0.022968	0.118264	0.047881	6.2588	5.02032	1.00597
2	1	5101064	1	2	171	70	11.984	1.7753	0.628458	0.125246	0.041899	0.007621	0.01344	0.012681	0	0.201194	3.80846	42.9398	0.113128	20.6942	0.52214	261.904	85.1932	21.6204	8.56826	0.068839	9.97023	8.37534	1.34938	19.4645	0.024289	9.79022	21.3059	0.805473	22.8732	0.020665	0.809354	0.707092	0.025105	0.8628	0.01637	0.389906	0.998894	0.022968	0.118264	0.047881	6.2588	5.02032	1.00597
2	1	5101083	1	1	173	61	15.9918	1.68038	0.673832	0.230301	0.027308	0.010013	0.017623	0.007652	0	0.201194	3.80846	42.9398	0.113128	20.6942	0.52214	261.904	85.1932	21.6204	8.56826	0.068839	9.97023	8.37534	1.34938	19.4645	0.024289	9.79022	21.3059	0.805473	22.8732	0.020665	0.809354	0.707092	0.025105	0.8628	0.01637	0.389906	0.998894	0.022968	0.118264	0.047881	6.2588	5.02032	1.00597
2	1	5111061	1	1	170	78	17.9747	1.85735	0.744796	0.181029	0.04456	0.009657	0.012658	0.001984	0	0.405799	13.8121	28.8633	0.71559	18.7864	0.799108	393.249	94.2823	17.3577	17.9704	0.068839	9.97023	8.37534	1.34938	19.4645	0.024289	9.79022	21.3059	0.805473	22.8732	0.021543	0.894556	0.722056	0.037511	0.642411	0.017762	0.346244	0.958067	0.021431	0.116189	0.047881	6.2588	5.02032	1.00597
2	1	5121084	1	2	163	60	11.2955	1.60939	0.569725	0.137726	0.046074	0.00838	0.033125	0.002571	0	0.210485	9.73723	25.1266	0.446402	57.6089	0.783733	474.752	79.4236	10.9416	23.2347	0.068839	9.97023	8.37534	1.34938	19.4645	0.024289	9.79022	21.3059	0.805473	22.8732	0.020772	0.675908	0.898192	0.02604	1.4261	0.021118	0.40945	0.968969	0.014104	0.108955	0.047881	6.2588	5.02032	1.00597
2	1	5101026	1	1	170	69	16.9249	1.75765	0.704818	0.162845	0.08006	0.007495	0.009058	0.002406	0	0.313293	11.9045	30.4297	0.507766	32.2617	0.720747	407.108	90.3384	16.1257	19.9372	0.068839	9.97023	8.37534	1.34938	19.4645	0.024289	9.79022	21.3059	0.805473	22.8732	0.020665	0.809354	0.707092	0.025105	0.8628	0.01637	0.389906	0.998894	0.022968	0.118264	0.047881	6.2588	5.02032	1.00597
2	1	5111021	1	1	171	75	17.6248	1.83129	0.734346	0.184661	0.04544	0.009792	0.004933	0.001221	0	0.405799	13.8121	28.8633	0.71559	18.7864	0.799108	393.249	94.2823	17.3577	17.9704	0.068839	9.97023	8.37534	1.34938	19.4645	0.024289	9.79022	21.3059	0.805473	22.8732	0.021543	0.894556	0.722056	0.037511	0.642411	0.017762	0.346244	0.958067	0.021431	0.116189	0.047881	6.2588	5.02032	1.00597
2	1	5111052	1	2	165	65	11.6397	1.68067	0.594957	0.131006	0.043826	0.007971	0.014474	0.006464	0	0.405799	13.8121	28.8633	0.71559	18.7864	0.799108	393.249	94.2823	17.3577	17.9704	0.068839	9.97023	8.37534	1.34938	19.4645	0.024289	9.79022	21.3059	0.805473	22.8732	0.021543	0.894556	0.722056	0.037511	0.642411	0.017762	0.346244	0.958067	0.021431	0.116189	0.047881	6.2588	5.02032	1.00597
2	1	5111068	1	2	187	80	15.1114	1.98919	0.704174	0.13819	0.046229	0.008408	0.01176	0.001554	0	0.405799	13.8121	28.8633	0.71559	18.7864	0.799108	393.249	94.2823	17.3577	17.9704	0.068839	9.97023	8.37534	1.34938	19.4645	0.024289	9.79022	21.3059	0.805473	22.8732	0.021543	0.894556	0.722056	0.037511	0.642411	0.017762	0.346244	0.958067	0.021431	0.116189	0.047881	6.2588	5.02032	1.00597
2	1	5101033	1	1	165	60	15.8752	1.62121	0.650106	0.212417	0.04587	0.011812	0.045053	0.003865	0	0.201194	3.80846	42.9398	0.113128	20.6942	0.52214	261.904	85.1932	21.6204	8.56826	0.068839	9.97023	8.37534	1.34938	19.4645	0.024289	9.79022	21.3059	0.805473	22.8732	0.020665	0.809354	0.707092	0.025105	0.8628	0.01637	0.389906	0.998894	0.022968	0.118264	0.047881	6.2588	5.02032	1.00597
2	1	5101051	1	2	160	60	11.2955	1.59155	0.56341	0.141321	0.046074	0.00838	0.015681	0.007044	0	0.201194	3.80846	42.9398	0.113128	20.6942	0.52214	261.904	85.1932	21.6204	8.56826	0.068839	9.97023	8.37534	1.34938	19.4645	0.024289	9.79022	21.3059	0.805473	22.8732	0.020665	0.809354	0.707092	0.025105	0.8628	0.01637	0.389906	0.998894	0.022968	0.118264	0.047881	6.2588	5.02032	1.00597
2	1	5101001	1	2	174	75	12.3282	1.8505	0.655076	0.123495	0.040229	0.004077	0.0065	0.007196	0	0.348712	8.02008	28.5487	0.224739	20.5145	0.523856	220.519	68.8992	18.6206	7.74235	0.068839	9.97023	8.37534	1.34938	19.4645	0.024289	9.79022	21.3059	0.805473	22.8732	0.02029	0.8735	0.749	0.02251	0.6648	0.0116	0.3795	1.038	0.02009	0.1114	0.047881	6.2588	5.02032	1.00597
2	1	5101055	1	1	184	60	16.2227	1.73077	0.69404	0.212399	0.052281	0.011331	0.009996	0.005008	0	0.201194	3.80846	42.9398	0.113128	20.6942	0.52214	261.904	85.1932	21.6204	8.56826	0.068839	9.97023	8.37534	1.34938	19.4645	0.024289	9.79022	21.3059	0.805473	22.8732	0.020665	0.809354	0.707092	0.025105	0.8628	0.01637	0.389906	0.998894	0.022968	0.118264	0.047881	6.2588	5.02032	1.00597
2	1	5111070	1	1	178	56	15.6103	1.64482	0.659572	0.21898	0.053901	0.011682	0.017631	0.001469	0	0.405799	13.8121	28.8633	0.71559	18.7864	0.799108	393.249	94.2823	17.3577	17.9704	0.068839	9.97023	8.37534	1.34938	19.4645	0.024289	9.79022	21.3059	0.805473	22.8732	0.021543	0.894556	0.722056	0.037511	0.642411	0.017762	0.346244	0.958067	0.021431	0.116189	0.047881	6.2588	5.02032	1.00597
2	1	5121076	1	1	185	80	19.2845	1.9764	0.792536	0.189364	0.046612	0.010102	0.025313	0.002402	0	0.210485	9.73723	25.1266	0.446402	57.6089	0.783733	474.752	79.4236	10.9416	23.2347	0.068839	9.97023	8.37534	1.34938	19.4645	0.024289	9.79022	21.3059	0.805473	22.8732	0.020772	0.675908	0.898192	0.02604	1.4261	0.021118	0.40945	0.968969	0.014104	0.108955	0.047881	6.2588	5.02032	1.00597
2	1	5111026	1	1	172	79	18.0913	1.88118	0.754353	0.179271	0.044281	0.010223	0.006646	0.003969	0	0.329547	21.7627	27.9663	1.84121	5.11353	1.01501	430.013	87.9327	12.8617	5.75415	0.068839	9.97023	8.37534	1.34938	19.4645	0.024289	9.79022	21.3059	0.805473	22.8732	0.02057	0.7264	0.5919	0.08379	0.887	0.01393	0.3679	0.8823	0.020865	0.11865	0.047881	6.2588	5.02032	1.00597
2	1	5111073	1	1	180	89	20.6623	2.03972	0.817927	0.182377	0.044891	0.009729	0.011094	0.00573	0	0.405799	13.8121	28.8633	0.71559	18.7864	0.799108	393.249	94.2823	17.3577	17.9704	0.068839	9.97023	8.37534	1.34938	19.4645	0.024289	9.79022	21.3059	0.805473	22.8732	0.021543	0.894556	0.722056	0.037511	0.642411	0.017762	0.346244	0.958067	0.021431	0.116189	0.047881	6.2588	5.02032	1.00597
2	1	5101042	1	2	168	55	11.6813	1.5759	0.55787	0.148355	0.057079	0.011378	0.046502	0.001751	0	0.201194	3.80846	42.9398	0.113128	20.6942	0.52214	261.904	85.1932	21.6204	8.56826	0.068839	9.97023	8.37534	1.34938	19.4645	0.024289	9.79022	21.3059	0.805473	22.8732	0.02061	0.9312	0.8062	0.01916	0.8482	0.01825	0.4152	1.009	0.023925	0.12515	0.047881	6.2588	5.02032	1.00597
2	1	5111023	1	1	171	67	17.2943	1.74065	0.698002	0.213072	0.039612	0.010817	0.028731	0.003789	0	0.308597	18.5259	25.6595	0.476643	37.0351	0.869204	246.962	102.357	15.1905	26.8029	0.039268	4.89583	0.811111	0.325917	2.69959	0.0295	8.01389	14.2875	0.801736	16.3261	0.02356	1.049	0.7863	0.03365	0.6541	0.0171	0.3727	0.9404	0.02003	0.1269	0.047881	6.2588	5.02032	1.00597
2	1	5111076	1	2	178	78	14.8435	1.90931	0.675895	0.139221	0.046574	0.008471	0.012062	0.002448	0	0.405799	13.8121	28.8633	0.71559	18.7864	0.799108	393.249	94.2823	17.3577	17.9704	0.068839	9.97023	8.37534	1.34938	19.4645	0.024289	9.79022	21.3059	0.805473	22.8732	0.021543	0.894556	0.722056	0.037511	0.642411	0.017762	0.346244	0.958067	0.021431	0.116189	0.047881	6.2588	5.02032	1.00597
2	1	5121100	1	1	170	80	18.208	1.87863	0.75333	0.178794	0.04401	0.009538	0.009375	0.003425	0	0.210485	9.73723	25.1266	0.446402	57.6089	0.783733	474.752	79.4236	10.9416	23.2347	0.068839	9.97023	8.37534	1.34938	19.4645	0.024289	9.79022	21.3059	0.805473	22.8732	0.020772	0.675908	0.898192	0.02604	1.4261	0.021118	0.40945	0.968969	0.014104	0.108955	0.047881	6.2588	5.02032	1.00597
2	1	5121102	1	2	162	65	11.6397	1.66227	0.588443	0.132495	0.043826	0.007971	0.008654	0.005861	0	0.210485	9.73723	25.1266	0.446402	57.6089	0.783733	474.752	79.4236	10.9416	23.2347	0.068839	9.97023	8.37534	1.34938	19.4645	0.024289	9.79022	21.3059	0.805473	22.8732	0.020772	0.675908	0.898192	0.02604	1.4261	0.021118	0.40945	0.968969	0.014104	0.108955	0.047881	6.2588	5.02032	1.00597
2	1	5101076	1	2	158	48	10.4693	1.42868	0.505752	0.185674	0.024537	0.012442	0.021317	0.005043	0	0.201194	3.80846	42.9398	0.113128	20.6942	0.52214	261.904	85.1932	21.6204	8.56826	0.068839	9.97023	8.37534	1.34938	19.4645	0.024289	9.79022	21.3059	0.805473	22.8732	0.020665	0.809354	0.707092	0.025105	0.8628	0.01637	0.389906	0.998894	0.022968	0.118264	0.047881	6.2588	5.02032	1.00597
2	1	5101030	1	2	157	54	11.6078	1.50072	0.531253	0.193656	0.017466	0.008317	0.012996	0.00139	0	0.201194	3.80846	42.9398	0.113128	20.6942	0.52214	261.904	85.1932	21.6204	8.56826	0.068839	9.97023	8.37534	1.34938	19.4645	0.024289	9.79022	21.3059	0.805473	22.8732	0.020665	0.809354	0.707092	0.025105	0.8628	0.01637	0.389906	0.998894	0.022968	0.118264	0.047881	6.2588	5.02032	1.00597
2	1	5111062	1	1	176	67	16.6917	1.77102	0.710177	0.195707	0.048173	0.01044	0.014736	0.001927	0	0.405799	13.8121	28.8633	0.71559	18.7864	0.799108	393.249	94.2823	17.3577	17.9704	0.068839	9.97023	8.37534	1.34938	19.4645	0.024289	9.79022	21.3059	0.805473	22.8732	0.021543	0.894556	0.722056	0.037511	0.642411	0.017762	0.346244	0.958067	0.021431	0.116189	0.047881	6.2588	5.02032	1.00597
2	1	5111065	1	1	180	78	17.9747	1.92215	0.770782	0.181029	0.04456	0.009657	0.012658	0.003594	0	0.405799	13.8121	28.8633	0.71559	18.7864	0.799108	393.249	94.2823	17.3577	17.9704	0.068839	9.97023	8.37534	1.34938	19.4645	0.024289	9.79022	21.3059	0.805473	22.8732	0.021543	0.894556	0.722056	0.037511	0.642411	0.017762	0.346244	0.958067	0.021431	0.116189	0.047881	6.2588	5.02032	1.00597
2	1	5111027	1	1	171	85	18.7912	1.93739	0.776894	0.17372	0.042748	0.009211	0.001965	0.005002	0	0.405799	13.8121	28.8633	0.71559	18.7864	0.799108	393.249	94.2823	17.3577	17.9704	0.068839	9.97023	8.37534	1.34938	19.4645	0.024289	9.79022	21.3059	0.805473	22.8732	0.021543	0.894556	0.722056	0.037511	0.642411	0.017762	0.346244	0.958067	0.021431	0.116189	0.047881	6.2588	5.02032	1.00597
2	1	5121011	1	2	165	65	11.6397	1.68067	0.594957	0.128851	0.043826	0.010126	0.015797	0.006249	0	0.210485	9.73723	25.1266	0.446402	57.6089	0.783733	474.752	79.4236	10.9416	23.2347	0.068839	9.97023	8.37534	1.34938	19.4645	0.024289	9.79022	21.3059	0.805473	22.8732	0.020772	0.675908	0.898192	0.02604	1.4261	0.021118	0.40945	0.968969	0.014104	0.108955	0.047881	6.2588	5.02032	1.00597
2	1	5111024	1	1	183	80	18.208	1.96355	0.787384	0.178171	0.04401	0.010161	0.005625	0.002386	0	0.405799	13.8121	28.8633	0.71559	18.7864	0.799108	393.249	94.2823	17.3577	17.9704	0.068839	9.97023	8.37534	1.34938	19.4645	0.024289	9.79022	21.3059	0.805473	22.8732	0.021543	0.894556	0.722056	0.037511	0.642411	0.017762	0.346244	0.958067	0.021431	0.116189	0.047881	6.2588	5.02032	1.00597
2	1	5121046	1	1	189	78	20.0327	1.97925	0.79368	0.231605	0.013453	0.017122	0.021749	0.006027	0	0.625966	11.3142	28.9049	1.02657	57.6764	0.584019	447.925	75.7244	12.2222	20.9672	0.037608	20.5139	17.8278	1.81772	69.5683	0.035458	18.6528	25.9264	0.124514	36.9511	0.02081	0.6712	0.9317	0.02724	0.7979	0.02249	0.3097	1.043	0.024525	0.12035	0.047881	6.2588	5.02032	1.00597
2	1	5111047	1	1	175	90	19.3744	2.01564	0.808272	0.175456	0.035278	0.009021	0.037207	0.003266	0	0.405799	13.8121	28.8633	0.71559	18.7864	0.799108	393.249	94.2823	17.3577	17.9704	0.045192	5.4537	3.82546	1.24448	12.2017	0.044132	11.1111	9.71806	0.639792	9.72194	0.021543	0.894556	0.722056	0.037511	0.642411	0.017762	0.346244	0.958067	0.021431	0.116189	0.047881	6.2588	5.02032	1.00597
2	1	5111089	1	1	172	70	17.7536	1.78153	0.714392	0.199236	0.049041	0.010629	0.023571	0	0	0.308597	18.5259	25.6595	0.476643	37.0351	0.869204	246.962	102.357	15.1905	26.8029	0.068839	9.97023	8.37534	1.34938	19.4645	0.024289	9.79022	21.3059	0.805473	22.8732	0.021543	0.894556	0.722056	0.037511	0.642411	0.017762	0.346244	0.958067	0.021431	0.116189	0.047881	6.2588	5.02032	1.00597
2	1	5101053	1	1	174	60	15.8752	1.6737	0.671156	0.207849	0.051161	0.011088	0.01375	0.004843	0	0.201194	3.80846	42.9398	0.113128	20.6942	0.52214	261.904	85.1932	21.6204	8.56826	0.068839	9.97023	8.37534	1.34938	19.4645	0.024289	9.79022	21.3059	0.805473	22.8732	0.020665	0.809354	0.707092	0.025105	0.8628	0.01637	0.389906	0.998894	0.022968	0.118264	0.047881	6.2588	5.02032	1.00597
2	1	5111002	1	1	178	75	19.5479	1.8759	0.752238	0.204748	0.050398	0.010923	0.014619	0.007816	0	0.405799	13.8121	28.8633	0.71559	18.7864	0.799108	393.249	94.2823	17.3577	17.9704	0.068839	9.97023	8.37534	1.34938	19.4645	0.024289	9.79022	21.3059	0.805473	22.8732	0.021543	0.894556	0.722056	0.037511	0.642411	0.017762	0.346244	0.958067	0.021431	0.116189	0.047881	6.2588	5.02032	1.00597
2	1	5121109	1	1	182	78	18.9783	1.93494	0.775909	0.215748	0.022494	0.010138	0.009112	0.001671	0	0.210485	9.73723	25.1266	0.446402	57.6089	0.783733	474.752	79.4236	10.9416	23.2347	0.068839	9.97023	8.37534	1.34938	19.4645	0.024289	9.79022	21.3059	0.805473	22.8732	0.020772	0.675908	0.898192	0.02604	1.4261	0.021118	0.40945	0.968969	0.014104	0.108955	0.047881	6.2588	5.02032	1.00597
2	1	5101040	1	1	170	75	18.519	1.82485	0.731767	0.206134	0.038581	0.007349	0.030333	0.003244	0	0.201194	3.80846	42.9398	0.113128	20.6942	0.52214	261.904	85.1932	21.6204	8.56826	0.068839	9.97023	8.37534	1.34938	19.4645	0.024289	9.79022	21.3059	0.805473	22.8732	0.020665	0.809354	0.707092	0.025105	0.8628	0.01637	0.389906	0.998894	0.022968	0.118264	0.047881	6.2588	5.02032	1.00597
2	1	5111064	1	1	187	67	16.6917	1.83662	0.736486	0.195707	0.048173	0.01044	0.014736	0.00514	0	0.405799	13.8121	28.8633	0.71559	18.7864	0.799108	393.249	94.2823	17.3577	17.9704	0.068839	9.97023	8.37534	1.34938	19.4645	0.024289	9.79022	21.3059	0.805473	22.8732	0.021543	0.894556	0.722056	0.037511	0.642411	0.017762	0.346244	0.958067	0.021431	0.116189	0.047881	6.2588	5.02032	1.00597
2	1	5121105	1	1	176	65	16.4584	1.74703	0.700558	0.198909	0.048961	0.010611	0.008038	0.00448	0	0.210485	9.73723	25.1266	0.446402	57.6089	0.783733	474.752	79.4236	10.9416	23.2347	0.068839	9.97023	8.37534	1.34938	19.4645	0.024289	9.79022	21.3059	0.805473	22.8732	0.020772	0.675908	0.898192	0.02604	1.4261	0.021118	0.40945	0.968969	0.014104	0.108955	0.047881	6.2588	5.02032	1.00597
2	1	5111051	1	1	170	60	15.8752	1.65051	0.661855	0.207849	0.051161	0.011088	0.016456	0.006877	0	0.405799	13.8121	28.8633	0.71559	18.7864	0.799108	393.249	94.2823	17.3577	17.9704	0.068839	9.97023	8.37534	1.34938	19.4645	0.024289	9.79022	21.3059	0.805473	22.8732	0.021543	0.894556	0.722056	0.037511	0.642411	0.017762	0.346244	0.958067	0.021431	0.116189	0.047881	6.2588	5.02032	1.00597
2	1	5111067	1	1	180	78	18.9783	1.92215	0.770782	0.191136	0.047048	0.010197	0.012658	0.009241	0	0.405799	13.8121	28.8633	0.71559	18.7864	0.799108	393.249	94.2823	17.3577	17.9704	0.068839	9.97023	8.37534	1.34938	19.4645	0.024289	9.79022	21.3059	0.805473	22.8732	0.021543	0.894556	0.722056	0.037511	0.642411	0.017762	0.346244	0.958067	0.021431	0.116189	0.047881	6.2588	5.02032	1.00597
2	1	5101056	1	1	174	42	13.4671	1.42552	0.571633	0.251886	0.062001	0.013437	0.01428	0.005893	0	0.201194	3.80846	42.9398	0.113128	20.6942	0.52214	261.904	85.1932	21.6204	8.56826	0.068839	9.97023	8.37534	1.34938	19.4645	0.024289	9.79022	21.3059	0.805473	22.8732	0.020665	0.809354	0.707092	0.025105	0.8628	0.01637	0.389906	0.998894	0.022968	0.118264	0.047881	6.2588	5.02032	1.00597
2	1	5121063	1	2	170	68	11.8462	1.74614	0.618134	0.127448	0.042636	0.007755	0.023346	0.002853	0	0.210485	9.73723	25.1266	0.446402	57.6089	0.783733	474.752	79.4236	10.9416	23.2347	0.068839	9.97023	8.37534	1.34938	19.4645	0.024289	9.79022	21.3059	0.805473	22.8732	0.020772	0.675908	0.898192	0.02604	1.4261	0.021118	0.40945	0.968969	0.014104	0.108955	0.047881	6.2588	5.02032	1.00597
2	1	5121095	1	2	158	55	11.7634	1.51893	0.537702	0.147838	0.052345	0.01846	0.006136	0.001649	0	0.210485	9.73723	25.1266	0.446402	57.6089	0.783733	474.752	79.4236	10.9416	23.2347	0.068839	9.97023	8.37534	1.34938	19.4645	0.024289	9.79022	21.3059	0.805473	22.8732	0.020772	0.675908	0.898192	0.02604	1.4261	0.021118	0.40945	0.968969	0.014104	0.108955	0.047881	6.2588	5.02032	1.00597
2	1	5111007	1	2	165	80	12.6724	1.84528	0.653229	0.124084	0.027721	0.0099	0.023594	0.001749	0	0.405799	13.8121	28.8633	0.71559	18.7864	0.799108	393.249	94.2823	17.3577	17.9704	0.01268	4.36111	1.00833	0.070403	0.662621	0.01459	0.388889	1.23472	0.127292	1.36083	0.02129	0.7391	0.7052	0.03012	0.5684	0.01529	0.3419	0.9753	0.01531	0.1057	0.047881	6.2588	5.02032	1.00597
2	1	5111044	1	2	178	56	11.02	1.64482	0.582266	0.143965	0.048161	0.00876	0.016801	0.000612	0	0.405799	13.8121	28.8633	0.71559	18.7864	0.799108	393.249	94.2823	17.3577	17.9704	0.068839	9.97023	8.37534	1.34938	19.4645	0.024289	9.79022	21.3059	0.805473	22.8732	0.021543	0.894556	0.722056	0.037511	0.642411	0.017762	0.346244	0.958067	0.021431	0.116189	0.047881	6.2588	5.02032	1.00597
2	1	5111092	1	1	175	70	17.0416	1.80011	0.721843	0.191246	0.047075	0.010202	0.023571	0	0	0.405799	13.8121	28.8633	0.71559	18.7864	0.799108	393.249	94.2823	17.3577	17.9704	0.068839	9.97023	8.37534	1.34938	19.4645	0.024289	9.79022	21.3059	0.805473	22.8732	0.021543	0.894556	0.722056	0.037511	0.642411	0.017762	0.346244	0.958067	0.021431	0.116189	0.047881	6.2588	5.02032	1.00597
2	1	5111069	1	1	180	80	19.2845	1.94417	0.779614	0.189364	0.046612	0.010102	0.012342	0.006076	0	0.405799	13.8121	28.8633	0.71559	18.7864	0.799108	393.249	94.2823	17.3577	17.9704	0.068839	9.97023	8.37534	1.34938	19.4645	0.024289	9.79022	21.3059	0.805473	22.8732	0.021543	0.894556	0.722056	0.037511	0.642411	0.017762	0.346244	0.958067	0.021431	0.116189	0.047881	6.2588	5.02032	1.00597
2	1	5101054	1	2	155	60	11.2955	1.56152	0.552779	0.139624	0.046074	0.00838	0.013125	0.005823	0	0.201194	3.80846	42.9398	0.113128	20.6942	0.52214	261.904	85.1932	21.6204	8.56826	0.068839	9.97023	8.37534	1.34938	19.4645	0.024289	9.79022	21.3059	0.805473	22.8732	0.020665	0.809354	0.707092	0.025105	0.8628	0.01637	0.389906	0.998894	0.022968	0.118264	0.047881	6.2588	5.02032	1.00597
2	1	5121096	1	1	172	59	15.7585	1.64961	0.661494	0.231654	0.018482	0.022523	0.025847	0.006835	0	0.210485	9.73723	25.1266	0.446402	57.6089	0.783733	474.752	79.4236	10.9416	23.2347	0.068839	9.97023	8.37534	1.34938	19.4645	0.024289	9.79022	21.3059	0.805473	22.8732	0.020772	0.675908	0.898192	0.02604	1.4261	0.021118	0.40945	0.968969	0.014104	0.108955	0.047881	6.2588	5.02032	1.00597
2	1	5111008	1	1	174	76	17.7414	1.86156	0.746485	0.183382	0.045139	0.009783	0.012991	0.003572	0	0.405799	13.8121	28.8633	0.71559	18.7864	0.799108	393.249	94.2823	17.3577	17.9704	0.068839	9.97023	8.37534	1.34938	19.4645	0.024289	9.79022	21.3059	0.805473	22.8732	0.021543	0.894556	0.722056	0.037511	0.642411	0.017762	0.346244	0.958067	0.021431	0.116189	0.047881	6.2588	5.02032	1.00597
2	1	5101082	1	1	178	63	17.6087	1.73435	0.695474	0.244566	0.029115	0.011646	0.025397	0.005047	0	0.313293	11.9045	30.4297	0.507766	32.2617	0.720747	407.108	90.3384	16.1257	19.9372	0.068839	9.97023	8.37534	1.34938	19.4645	0.024289	9.79022	21.3059	0.805473	22.8732	0.020665	0.809354	0.707092	0.025105	0.8628	0.01637	0.389906	0.998894	0.022968	0.118264	0.047881	6.2588	5.02032	1.00597
2	1	5121072	1	2	163	58	11.1578	1.58503	0.561099	0.154154	0.033666	0.008563	0.056681	0.003416	0	0.210485	9.73723	25.1266	0.446402	57.6089	0.783733	474.752	79.4236	10.9416	23.2347	0.068839	9.97023	8.37534	1.34938	19.4645	0.024289	9.79022	21.3059	0.805473	22.8732	0.020772	0.675908	0.898192	0.02604	1.4261	0.021118	0.40945	0.968969	0.014104	0.108955	0.047881	6.2588	5.02032	1.00597
2	1	5101039	1	2	160	60	12.0485	1.59155	0.56341	0.173511	0.022591	0.010459	0.033542	0.004089	0	0.201194	3.80846	42.9398	0.113128	20.6942	0.52214	261.904	85.1932	21.6204	8.56826	0.068839	9.97023	8.37534	1.34938	19.4645	0.024289	9.79022	21.3059	0.805473	22.8732	0.020665	0.809354	0.707092	0.025105	0.8628	0.01637	0.389906	0.998894	0.022968	0.118264	0.047881	6.2588	5.02032	1.00597
2	1	5121098	1	2	163	70	12.7829	1.725	0.610648	0.133596	0.044692	0.008129	0.007996	0.003594	0	0.210485	9.73723	25.1266	0.446402	57.6089	0.783733	474.752	79.4236	10.9416	23.2347	0.068839	9.97023	8.37534	1.34938	19.4645	0.024289	9.79022	21.3059	0.805473	22.8732	0.020772	0.675908	0.898192	0.02604	1.4261	0.021118	0.40945	0.968969	0.014104	0.108955	0.047881	6.2588	5.02032	1.00597
2	1	5101052	1	1	170	69	16.9249	1.75765	0.704818	0.19269	0.04743	0.010279	0.01419	0.005272	0	0.201194	3.80846	42.9398	0.113128	20.6942	0.52214	261.904	85.1932	21.6204	8.56826	0.068839	9.97023	8.37534	1.34938	19.4645	0.024289	9.79022	21.3059	0.805473	22.8732	0.020665	0.809354	0.707092	0.025105	0.8628	0.01637	0.389906	0.998894	0.022968	0.118264	0.047881	6.2588	5.02032	1.00597
2	1	5121097	1	1	175	75	17.6248	1.85687	0.744605	0.184605	0.04544	0.009848	0.0204	0.00392	0	0.313293	11.9045	30.4297	0.507766	32.2617	0.720747	407.108	90.3384	16.1257	19.9372	0.068839	9.97023	8.37534	1.34938	19.4645	0.024289	9.79022	21.3059	0.805473	22.8732	0.020772	0.675908	0.898192	0.02604	1.4261	0.021118	0.40945	0.968969	0.014104	0.108955	0.047881	6.2588	5.02032	1.00597
2	1	5111030	1	2	160	55	10.9512	1.53044	0.541776	0.158411	0.037511	0.008863	0.016656	0.005101	0	0.649426	6.67093	18.4524	0.40472	39.8922	0.747021	667.922	112.189	21.7789	25.3729	0.068839	9.97023	8.37534	1.34938	19.4645	0.024289	9.79022	21.3059	0.805473	22.8732	0.021543	0.894556	0.722056	0.037511	0.642411	0.017762	0.346244	0.958067	0.021431	0.116189	0.047881	6.2588	5.02032	1.00597
2	1	5101060	1	1	171	70	17.0416	1.7753	0.711897	0.191246	0.047075	0.010202	0.014105	0.005636	0	0.201194	3.80846	42.9398	0.113128	20.6942	0.52214	261.904	85.1932	21.6204	8.56826	0.068839	9.97023	8.37534	1.34938	19.4645	0.024289	9.79022	21.3059	0.805473	22.8732	0.020665	0.809354	0.707092	0.025105	0.8628	0.01637	0.389906	0.998894	0.022968	0.118264	0.047881	6.2588	5.02032	1.00597
2	1	5101057	1	1	162	56	15.6103	1.55444	0.623332	0.251793	0.021156	0.011615	0.017631	0.004626	0	0.313293	11.9045	30.4297	0.507766	32.2617	0.720747	407.108	90.3384	16.1257	19.9372	0.068839	9.97023	8.37534	1.34938	19.4645	0.024289	9.79022	21.3059	0.805473	22.8732	0.020665	0.809354	0.707092	0.025105	0.8628	0.01637	0.389906	0.998894	0.022968	0.118264	0.047881	6.2588	5.02032	1.00597
2	1	5111005	1	1	182	82	18.4413	1.97897	0.793569	0.176668	0.043486	0.009425	0.012041	0.003218	0	0.405799	13.8121	28.8633	0.71559	18.7864	0.799108	393.249	94.2823	17.3577	17.9704	0.068839	9.97023	8.37534	1.34938	19.4645	0.024289	9.79022	21.3059	0.805473	22.8732	0.021543	0.894556	0.722056	0.037511	0.642411	0.017762	0.346244	0.958067	0.021431	0.116189	0.047881	6.2588	5.02032	1.00597
2	1	5111005	1	1	165	48	14.3856	1.46633	0.587996	0.235433	0.057951	0.01256	0.022842	0.0042	0	0.362767	20.5248	45.3767	0.169496	10.6513	0.878939	244.299	98.9356	20.1886	29.579	0.014699	5.88588	1.36157	0.312982	4.0352	0.044387	1.73611	7.16852	0.320347	10.0919	0.02214	1.015	0.7874	0.03382	0.6571	0.02101	0.3639	0.8809	0.03001	0.11875	0.047881	6.2588	5.02032	1.00597
2	1	5101079	1	2	162	66	13.2365	1.67373	0.5925	0.178587	0.018384	0.007759	0.003977	0.004058	0	0.201194	3.80846	42.9398	0.113128	20.6942	0.52214	261.904	85.1932	21.6204	8.56826	0.068839	9.97023	8.37534	1.34938	19.4645	0.024289	9.79022	21.3059	0.805473	22.8732	0.020665	0.809354	0.707092	0.025105	0.8628	0.01637	0.389906	0.998894	0.022968	0.118264	0.047881	6.2588	5.02032	1.00597
2	1	5111091	1	1	169	60	16.2227	1.64468	0.659517	0.212399	0.052281	0.011331	0.0275	0	0	0.405799	13.8121	28.8633	0.71559	18.7864	0.799108	393.249	94.2823	17.3577	17.9704	0.068839	9.97023	8.37534	1.34938	19.4645	0.024289	9.79022	21.3059	0.805473	22.8732	0.021543	0.894556	0.722056	0.037511	0.642411	0.017762	0.346244	0.958067	0.021431	0.116189	0.047881	6.2588	5.02032	1.00597
2	1	5111049	1	2	160	55	10.9512	1.53044	0.541776	0.145667	0.048731	0.008863	0.008864	0.002667	0	0.405799	13.8121	28.8633	0.71559	18.7864	0.799108	393.249	94.2823	17.3577	17.9704	0.068839	9.97023	8.37534	1.34938	19.4645	0.024289	9.79022	21.3059	0.805473	22.8732	0.021543	0.894556	0.722056	0.037511	0.642411	0.017762	0.346244	0.958067	0.021431	0.116189	0.047881	6.2588	5.02032	1.00597
2	1	5111080	1	1	186	58	15.6419	1.71566	0.68798	0.210694	0.058994	0.005619	0.027278	0.003081	0	0.313293	11.9045	30.4297	0.507766	32.2617	0.720747	407.108	90.3384	16.1257	19.9372	0.068839	9.97023	8.37534	1.34938	19.4645	0.024289	9.79022	21.3059	0.805473	22.8732	0.021543	0.894556	0.722056	0.037511	0.642411	0.017762	0.346244	0.958067	0.021431	0.116189	0.047881	6.2588	5.02032	1.00597
2	1	5121040	1	1	186	58	15.6419	1.71566	0.68798	0.195869	0.052148	0.02729	0.009052	0.004314	0	0.625966	11.3142	28.9049	1.02657	57.6764	0.584019	447.925	75.7244	12.2222	20.9672	0.068839	9.97023	8.37534	1.34938	19.4645	0.024289	9.79022	21.3059	0.805473	22.8732	0.020772	0.675908	0.898192	0.02604	1.4261	0.021118	0.40945	0.968969	0.014104	0.108955	0.047881	6.2588	5.02032	1.00597
2	1	5101006	1	2	165	50	11.0938	1.49351	0.528703	0.194933	0.02232	0.009245	0.04425	0.004149	0	0.313293	11.9045	30.4297	0.507766	32.2617	0.720747	407.108	90.3384	16.1257	19.9372	0.068839	9.97023	8.37534	1.34938	19.4645	0.024289	9.79022	21.3059	0.805473	22.8732	0.020665	0.809354	0.707092	0.025105	0.8628	0.01637	0.389906	0.998894	0.022968	0.118264	0.047881	6.2588	5.02032	1.00597
2	1	5121073	1	2	176	90	14.2517	2.02254	0.715981	0.12852	0.029832	0.003299	0.01748	0.00309	0	0.625966	11.3142	28.9049	1.02657	57.6764	0.584019	447.925	75.7244	12.2222	20.9672	0.023643	12.5417	19.1333	1.85661	25.1022	0.013931	6.41667	12.8431	1.16236	4.3025	0.02057	0.64	0.57	0.02395	0.8038	0.01596	0.3427	1.089	0.008961	0.1188	0.047881	6.2588	5.02032	1.00597
2	1	5121042	1	2	168	62	11.4331	1.66319	0.588771	0.137057	0.045131	0.008209	0.009476	0.001677	0	0.210485	9.73723	25.1266	0.446402	57.6089	0.783733	474.752	79.4236	10.9416	23.2347	0.068839	9.97023	8.37534	1.34938	19.4645	0.024289	9.79022	21.3059	0.805473	22.8732	0.020772	0.675908	0.898192	0.02604	1.4261	0.021118	0.40945	0.968969	0.014104	0.108955	0.047881	6.2588	5.02032	1.00597
2	1	5111087	1	2	168	62	11.4331	1.66319	0.588771	0.149253	0.035564	0.003842	0.022897	0.004918	0	0.313293	11.9045	30.4297	0.507766	32.2617	0.720747	407.108	90.3384	16.1257	19.9372	0.068839	9.97023	8.37534	1.34938	19.4645	0.024289	9.79022	21.3059	0.805473	22.8732	0.021543	0.894556	0.722056	0.037511	0.642411	0.017762	0.346244	0.958067	0.021431	0.116189	0.047881	6.2588	5.02032	1.00597
2	1	5111090	1	1	177	80	19.2845	1.92467	0.771792	0.189364	0.046612	0.010102	0.020625	0	0	0.308597	18.5259	25.6595	0.476643	37.0351	0.869204	246.962	102.357	15.1905	26.8029	0.068839	9.97023	8.37534	1.34938	19.4645	0.024289	9.79022	21.3059	0.805473	22.8732	0.021543	0.894556	0.722056	0.037511	0.642411	0.017762	0.346244	0.958067	0.021431	0.116189	0.047881	6.2588	5.02032	1.00597
2	1	5111020	1	2	165	65	13.1026	1.68067	0.594957	0.148044	0.049334	0.008399	0.004808	0.001077	0	0.308597	18.5259	25.6595	0.476643	37.0351	0.869204	246.962	102.357	15.1905	26.8029	0.068839	9.97023	8.37534	1.34938	19.4645	0.024289	9.79022	21.3059	0.805473	22.8732	0.021543	0.894556	0.722056	0.037511	0.642411	0.017762	0.346244	0.958067	0.021431	0.116189	0.047881	6.2588	5.02032	1.00597
2	1	5101080	1	2	158	47	10.4004	1.41521	0.500983	0.197049	0.020284	0.008562	0.005585	0.007151	0	0.201194	3.80846	42.9398	0.113128	20.6942	0.52214	261.904	85.1932	21.6204	8.56826	0.068839	9.97023	8.37534	1.34938	19.4645	0.024289	9.79022	21.3059	0.805473	22.8732	0.020665	0.809354	0.707092	0.025105	0.8628	0.01637	0.389906	0.998894	0.022968	0.118264	0.047881	6.2588	5.02032	1.00597
2	1	5111016	1	2	158	73	13.0032	1.72532	0.610765	0.159677	0.018184	0.005301	0.026932	0.00325	0	0.405799	13.8121	28.8633	0.71559	18.7864	0.799108	393.249	94.2823	17.3577	17.9704	0.068839	9.97023	8.37534	1.34938	19.4645	0.024289	9.79022	21.3059	0.805473	22.8732	0.021543	0.894556	0.722056	0.037511	0.642411	0.017762	0.346244	0.958067	0.021431	0.116189	0.047881	6.2588	5.02032	1.00597
2	1	5101066	1	2	170	70	11.984	1.76907	0.62625	0.125246	0.041899	0.007621	0.01344	0.006915	0	0.201194	3.80846	42.9398	0.113128	20.6942	0.52214	261.904	85.1932	21.6204	8.56826	0.068839	9.97023	8.37534	1.34938	19.4645	0.024289	9.79022	21.3059	0.805473	22.8732	0.020665	0.809354	0.707092	0.025105	0.8628	0.01637	0.389906	0.998894	0.022968	0.118264	0.047881	6.2588	5.02032	1.00597
2	1	5111058	1	2	160	50	11.0938	1.46619	0.519031	0.2088	0.008452	0.009245	0.014393	0.002118	0	0.405799	13.8121	28.8633	0.71559	18.7864	0.799108	393.249	94.2823	17.3577	17.9704	0.068839	9.97023	8.37534	1.34938	19.4645	0.024289	9.79022	21.3059	0.805473	22.8732	0.021543	0.894556	0.722056	0.037511	0.642411	0.017762	0.346244	0.958067	0.021431	0.116189	0.047881	6.2588	5.02032	1.00597
2	1	5101025	1	2	160	65	11.6397	1.64993	0.584074	0.1178	0.056209	0.008794	0.021346	0.004301	0	0.201194	3.80846	42.9398	0.113128	20.6942	0.52214	261.904	85.1932	21.6204	8.56826	0.068839	9.97023	8.37534	1.34938	19.4645	0.024289	9.79022	21.3059	0.805473	22.8732	0.020665	0.809354	0.707092	0.025105	0.8628	0.01637	0.389906	0.998894	0.022968	0.118264	0.047881	6.2588	5.02032	1.00597
2	1	5101061	1	2	170	70	11.984	1.76907	0.62625	0.125246	0.041899	0.007621	0.01344	0.0053	0	0.201194	3.80846	42.9398	0.113128	20.6942	0.52214	261.904	85.1932	21.6204	8.56826	0.068839	9.97023	8.37534	1.34938	19.4645	0.024289	9.79022	21.3059	0.805473	22.8732	0.020665	0.809354	0.707092	0.025105	0.8628	0.01637	0.389906	0.998894	0.022968	0.118264	0.047881	6.2588	5.02032	1.00597
2	1	5111059	1	1	180	80	18.208	1.94417	0.779614	0.178794	0.04401	0.009538	0.012342	0.00324	0	0.405799	13.8121	28.8633	0.71559	18.7864	0.799108	393.249	94.2823	17.3577	17.9704	0.068839	9.97023	8.37534	1.34938	19.4645	0.024289	9.79022	21.3059	0.805473	22.8732	0.021543	0.894556	0.722056	0.037511	0.642411	0.017762	0.346244	0.958067	0.021431	0.116189	0.047881	6.2588	5.02032	1.00597
2	1	5111009	1	1	180	89	19.2578	2.03972	0.817927	0.169979	0.04184	0.009068	0.011094	0.003342	0	0.405799	13.8121	28.8633	0.71559	18.7864	0.799108	393.249	94.2823	17.3577	17.9704	0.068839	9.97023	8.37534	1.34938	19.4645	0.024289	9.79022	21.3059	0.805473	22.8732	0.021543	0.894556	0.722056	0.037511	0.642411	0.017762	0.346244	0.958067	0.021431	0.116189	0.047881	6.2588	5.02032	1.00597
2	1	5111079	1	1	184	85	18.7912	2.02447	0.811811	0.155579	0.066782	0.005373	0.019958	0.002779	0	0.313293	11.9045	30.4297	0.507766	32.2617	0.720747	407.108	90.3384	16.1257	19.9372	0.068839	9.97023	8.37534	1.34938	19.4645	0.024289	9.79022	21.3059	0.805473	22.8732	0.021543	0.894556	0.722056	0.037511	0.642411	0.017762	0.346244	0.958067	0.021431	0.116189	0.047881	6.2588	5.02032	1.00597
2	1	5121026	1	1	184	85	18.7912	2.02447	0.811811	0.169114	0.042748	0.013817	0.008529	0.00124	0	0.210485	9.73723	25.1266	0.446402	57.6089	0.783733	474.752	79.4236	10.9416	23.2347	0.068839	9.97023	8.37534	1.34938	19.4645	0.024289	9.79022	21.3059	0.805473	22.8732	0.020772	0.675908	0.898192	0.02604	1.4261	0.021118	0.40945	0.968969	0.014104	0.108955	0.047881	6.2588	5.02032	1.00597
2	1	5121037	1	2	180	70	12.7829	1.83079	0.6481	0.126905	0.044692	0.014855	0.008393	0.006539	0	0.210485	9.73723	25.1266	0.446402	57.6089	0.783733	474.752	79.4236	10.9416	23.2347	0.068839	9.97023	8.37534	1.34938	19.4645	0.024289	9.79022	21.3059	0.805473	22.8732	0.020772	0.675908	0.898192	0.02604	1.4261	0.021118	0.40945	0.968969	0.014104	0.108955	0.047881	6.2588	5.02032	1.00597
2	1	5101072	1	1	181	78	17.9747	1.92855	0.773349	0.18838	0.034635	0.012231	0.01369	0.010584	0	0.201194	3.80846	42.9398	0.113128	20.6942	0.52214	261.904	85.1932	21.6204	8.56826	0.068839	9.97023	8.37534	1.34938	19.4645	0.024289	9.79022	21.3059	0.805473	22.8732	0.020665	0.809354	0.707092	0.025105	0.8628	0.01637	0.389906	0.998894	0.022968	0.118264	0.047881	6.2588	5.02032	1.00597
2	1	5111036	1	1	180	90	20.8154	2.05	0.82205	0.192964	0.034245	0.011013	0.024167	0.003322	0	0.405799	13.8121	28.8633	0.71559	18.7864	0.799108	393.249	94.2823	17.3577	17.9704	0.068839	9.97023	8.37534	1.34938	19.4645	0.024289	9.79022	21.3059	0.805473	22.8732	0.021543	0.894556	0.722056	0.037511	0.642411	0.017762	0.346244	0.958067	0.021431	0.116189	0.047881	6.2588	5.02032	1.00597
2	1	5101014	1	2	160	58	11.1578	1.56746	0.55488	0.179369	0.010334	0.00668	0.044612	0.004673	0	0.201194	3.80846	42.9398	0.113128	20.6942	0.52214	261.904	85.1932	21.6204	8.56826	0.068839	9.97023	8.37534	1.34938	19.4645	0.024289	9.79022	21.3059	0.805473	22.8732	0.020665	0.809354	0.707092	0.025105	0.8628	0.01637	0.389906	0.998894	0.022968	0.118264	0.047881	6.2588	5.02032	1.00597
2	1	5111012	1	2	165	62.79	11.4875	1.65471	0.585768	0.133844	0.044775	0.008144	0.00784	0.003807	0	0.405799	13.8121	28.8633	0.71559	18.7864	0.799108	393.249	94.2823	17.3577	17.9704	0.068839	9.97023	8.37534	1.34938	19.4645	0.024289	9.79022	21.3059	0.805473	22.8732	0.021543	0.894556	0.722056	0.037511	0.642411	0.017762	0.346244	0.958067	0.021431	0.116189	0.047881	6.2588	5.02032	1.00597
2	1	5101075	1	1	176	72	17.2749	1.82932	0.733555	0.199108	0.03499	0.01083	0.018403	0.000847	0	0.201194	3.80846	42.9398	0.113128	20.6942	0.52214	261.904	85.1932	21.6204	8.56826	0.068839	9.97023	8.37534	1.34938	19.4645	0.024289	9.79022	21.3059	0.805473	22.8732	0.020665	0.809354	0.707092	0.025105	0.8628	0.01637	0.389906	0.998894	0.022968	0.118264	0.047881	6.2588	5.02032	1.00597
2	1	5121103	1	1	170	70	17.0416	1.76907	0.709397	0.191246	0.047075	0.010202	0.017857	0.003791	0	0.313293	11.9045	30.4297	0.507766	32.2617	0.720747	407.108	90.3384	16.1257	19.9372	0.068839	9.97023	8.37534	1.34938	19.4645	0.024289	9.79022	21.3059	0.805473	22.8732	0.020772	0.675908	0.898192	0.02604	1.4261	0.021118	0.40945	0.968969	0.014104	0.108955	0.047881	6.2588	5.02032	1.00597
2	1	5101021	1	2	161	52	11.461	1.49788	0.530251	0.198688	0.020403	0.005904	0.04976	0.0024	0	0.201194	3.80846	42.9398	0.113128	20.6942	0.52214	261.904	85.1932	21.6204	8.56826	0.068839	9.97023	8.37534	1.34938	19.4645	0.024289	9.79022	21.3059	0.805473	22.8732	0.020665	0.809354	0.707092	0.025105	0.8628	0.01637	0.389906	0.998894	0.022968	0.118264	0.047881	6.2588	5.02032	1.00597
2	1	5121108	1	1	175	68	16.8083	1.77678	0.712488	0.21918	0.022852	0.010299	0.010032	0.00372	0	0.210485	9.73723	25.1266	0.446402	57.6089	0.783733	474.752	79.4236	10.9416	23.2347	0.068839	9.97023	8.37534	1.34938	19.4645	0.024289	9.79022	21.3059	0.805473	22.8732	0.020772	0.675908	0.898192	0.02604	1.4261	0.021118	0.40945	0.968969	0.014104	0.108955	0.047881	6.2588	5.02032	1.00597
2	1	5121089	1	2	155	59	11.2266	1.54976	0.548614	0.173996	0.011779	0.00847	0.009746	0.002463	0	0.210485	9.73723	25.1266	0.446402	57.6089	0.783733	474.752	79.4236	10.9416	23.2347	0.068839	9.97023	8.37534	1.34938	19.4645	0.024289	9.79022	21.3059	0.805473	22.8732	0.020772	0.675908	0.898192	0.02604	1.4261	0.021118	0.40945	0.968969	0.014104	0.108955	0.047881	6.2588	5.02032	1.00597
2	1	5111040	1	2	170	70	13.7722	1.76907	0.62625	0.143935	0.048151	0.008758	0.01344	0.007898	0	0.405799	13.8121	28.8633	0.71559	18.7864	0.799108	393.249	94.2823	17.3577	17.9704	0.068839	9.97023	8.37534	1.34938	19.4645	0.024289	9.79022	21.3059	0.805473	22.8732	0.021543	0.894556	0.722056	0.037511	0.642411	0.017762	0.346244	0.958067	0.021431	0.116189	0.047881	6.2588	5.02032	1.00597
2	1	5111034	1	1	163	50	14.6918	1.48262	0.594531	0.242403	0.041813	0.015741	0.0425	0.001441	0	0.405799	13.8121	28.8633	0.71559	18.7864	0.799108	393.249	94.2823	17.3577	17.9704	0.068839	9.97023	8.37534	1.34938	19.4645	0.024289	9.79022	21.3059	0.805473	22.8732	0.021543	0.894556	0.722056	0.037511	0.642411	0.017762	0.346244	0.958067	0.021431	0.116189	0.047881	6.2588	5.02032	1.00597
2	1	5101081	1	1	177	72	18.0598	1.83554	0.736053	0.219352	0.026128	0.010576	0.003472	0.004036	0	0.201194	3.80846	42.9398	0.113128	20.6942	0.52214	261.904	85.1932	21.6204	8.56826	0.068839	9.97023	8.37534	1.34938	19.4645	0.024289	9.79022	21.3059	0.805473	22.8732	0.020665	0.809354	0.707092	0.025105	0.8628	0.01637	0.389906	0.998894	0.022968	0.118264	0.047881	6.2588	5.02032	1.00597
2	1	5101067	1	1	170	70	17.0416	1.76907	0.709397	0.191246	0.047075	0.010202	0.014105	0.003159	0	0.201194	3.80846	42.9398	0.113128	20.6942	0.52214	261.904	85.1932	21.6204	8.56826	0.068839	9.97023	8.37534	1.34938	19.4645	0.024289	9.79022	21.3059	0.805473	22.8732	0.020665	0.809354	0.707092	0.025105	0.8628	0.01637	0.389906	0.998894	0.022968	0.118264	0.047881	6.2588	5.02032	1.00597
2	1	5121111	1	1	180	70	17.7536	1.83079	0.734147	0.210975	0.041138	0.006793	0.023418	0.004032	0	0.625966	11.3142	28.9049	1.02657	57.6764	0.584019	447.925	75.7244	12.2222	20.9672	0.068839	9.97023	8.37534	1.34938	19.4645	0.024289	9.79022	21.3059	0.805473	22.8732	0.020772	0.675908	0.898192	0.02604	1.4261	0.021118	0.40945	0.968969	0.014104	0.108955	0.047881	6.2588	5.02032	1.00597
2	1	5111041	1	1	175	65	17.9319	1.74107	0.698167	0.22367	0.0481	0.009853	0.014396	0.003646	0	0.313293	11.9045	30.4297	0.507766	32.2617	0.720747	407.108	90.3384	16.1257	19.9372	0.068839	9.97023	8.37534	1.34938	19.4645	0.024289	9.79022	21.3059	0.805473	22.8732	0.021543	0.894556	0.722056	0.037511	0.642411	0.017762	0.346244	0.958067	0.021431	0.116189	0.047881	6.2588	5.02032	1.00597
2	1	5111032	1	2	165	60	12.433	1.62121	0.573909	0.151595	0.050714	0.009224	0.015681	0.005254	0	0.405799	13.8121	28.8633	0.71559	18.7864	0.799108	393.249	94.2823	17.3577	17.9704	0.068839	9.97023	8.37534	1.34938	19.4645	0.024289	9.79022	21.3059	0.805473	22.8732	0.021543	0.894556	0.722056	0.037511	0.642411	0.017762	0.346244	0.958067	0.021431	0.116189	0.047881	6.2588	5.02032	1.00597
2	1	5101017	1	2	160	53	11.4955	1.50514	0.53282	0.179262	0.033115	0.009037	0.039387	0.007573	0	0.201194	3.80846	42.9398	0.113128	20.6942	0.52214	261.904	85.1932	21.6204	8.56826	0.068839	9.97023	8.37534	1.34938	19.4645	0.024289	9.79022	21.3059	0.805473	22.8732	0.020665	0.809354	0.707092	0.025105	0.8628	0.01637	0.389906	0.998894	0.022968	0.118264	0.047881	6.2588	5.02032	1.00597
2	1	5101027	1	2	163	53	11.4955	1.52201	0.538792	0.152965	0.063006	0.005444	0.011396	0.003889	0	0.313293	11.9045	30.4297	0.507766	32.2617	0.720747	407.108	90.3384	16.1257	19.9372	0.068839	9.97023	8.37534	1.34938	19.4645	0.024289	9.79022	21.3059	0.805473	22.8732	0.020665	0.809354	0.707092	0.025105	0.8628	0.01637	0.389906	0.998894	0.022968	0.118264	0.047881	6.2588	5.02032	1.00597
2	1	5111006	1	1	170	60	15.8752	1.65051	0.661855	0.207849	0.051161	0.011088	0.016456	0.004012	0	0.405799	13.8121	28.8633	0.71559	18.7864	0.799108	393.249	94.2823	17.3577	17.9704	0.068839	9.97023	8.37534	1.34938	19.4645	0.024289	9.79022	21.3059	0.805473	22.8732	0.021543	0.894556	0.722056	0.037511	0.642411	0.017762	0.346244	0.958067	0.021431	0.116189	0.047881	6.2588	5.02032	1.00597
2	1	5121030	1	2	165	55	11.7634	1.55896	0.551872	0.152623	0.052345	0.013367	0.005682	0.005787	0	0.210485	9.73723	25.1266	0.446402	57.6089	0.783733	474.752	79.4236	10.9416	23.2347	0.068839	9.97023	8.37534	1.34938	19.4645	0.024289	9.79022	21.3059	0.805473	22.8732	0.020772	0.675908	0.898192	0.02604	1.4261	0.021118	0.40945	0.968969	0.014104	0.108955	0.047881	6.2588	5.02032	1.00597
2	1	5121078	2	2	162	50	10.6069	1.47716	0.522914	0.147363	0.057438	0.009448	0.030841	0.002831	0	0.210485	9.73723	25.1266	0.446402	57.6089	0.783733	474.752	79.4236	10.9416	23.2347	0.068839	9.97023	8.37534	1.34938	19.4645	0.024289	9.79022	21.3059	0.805473	22.8732	0.020772	0.675908	0.898192	0.02604	1.4261	0.021118	0.40945	0.968969	0.014104	0.108955	0.047881	6.2588	5.02032	1.00597
2	1	5111038	2	2	170	70	11.984	1.76907	0.62625	0.134159	0.031831	0.005605	0.01727	0.003896	0	0.313293	11.9045	30.4297	0.507766	32.2617	0.720747	407.108	90.3384	16.1257	19.9372	0.068839	9.97023	8.37534	1.34938	19.4645	0.024289	9.79022	21.3059	0.805473	22.8732	0.021543	0.894556	0.722056	0.037511	0.642411	0.017762	0.346244	0.958067	0.021431	0.116189	0.047881	6.2588	5.02032	1.00597
2	1	5121101	2	1	169	60	15.8752	1.64468	0.659517	0.193288	0.060038	0.011673	0.025417	0.006914	0	0.313293	11.9045	30.4297	0.507766	32.2617	0.720747	407.108	90.3384	16.1257	19.9372	0.068839	9.97023	8.37534	1.34938	19.4645	0.024289	9.79022	21.3059	0.805473	22.8732	0.020772	0.675908	0.898192	0.02604	1.4261	0.021118	0.40945	0.968969	0.014104	0.108955	0.047881	6.2588	5.02032	1.00597
2	1	5121112	2	1	175	70	16.0948	1.80011	0.721843	0.187171	0.033534	0.00958	0.02301	0.007415	0	0.625966	11.3142	28.9049	1.02657	57.6764	0.584019	447.925	75.7244	12.2222	20.9672	0.068839	9.97023	8.37534	1.34938	19.4645	0.024289	9.79022	21.3059	0.805473	22.8732	0.020772	0.675908	0.898192	0.02604	1.4261	0.021118	0.40945	0.968969	0.014104	0.108955	0.047881	6.2588	5.02032	1.00597
2	1	5101065	2	2	170	70	11.984	1.76907	0.62625	0.118924	0.046353	0.007625	0.011266	0.007357	0	0.201194	3.80846	42.9398	0.113128	20.6942	0.52214	261.904	85.1932	21.6204	8.56826	0.068839	9.97023	8.37534	1.34938	19.4645	0.024289	9.79022	21.3059	0.805473	22.8732	0.020665	0.809354	0.707092	0.025105	0.8628	0.01637	0.389906	0.998894	0.022968	0.118264	0.047881	6.2588	5.02032	1.00597
2	1	5101050	2	2	155	52	10.7447	1.46414	0.518305	0.138707	0.061479	0.006765	0.011298	0.004145	0	0.201194	3.80846	42.9398	0.113128	20.6942	0.52214	261.904	85.1932	21.6204	8.56826	0.068839	9.97023	8.37534	1.34938	19.4645	0.024289	9.79022	21.3059	0.805473	22.8732	0.020665	0.809354	0.707092	0.025105	0.8628	0.01637	0.389906	0.998894	0.022968	0.118264	0.047881	6.2588	5.02032	1.00597
2	1	5121062	2	2	158	52	10.7447	1.48107	0.5243	0.143535	0.055946	0.009203	0.023404	0.008806	0	0.210485	9.73723	25.1266	0.446402	57.6089	0.783733	474.752	79.4236	10.9416	23.2347	0.068839	9.97023	8.37534	1.34938	19.4645	0.024289	9.79022	21.3059	0.805473	22.8732	0.020772	0.675908	0.898192	0.02604	1.4261	0.021118	0.40945	0.968969	0.014104	0.108955	0.047881	6.2588	5.02032	1.00597
2	1	5101069	2	1	176	78	16.9761	1.89641	0.760459	0.180194	0.024294	0.013495	0.01369	0.009279	0	0.201194	3.80846	42.9398	0.113128	20.6942	0.52214	261.904	85.1932	21.6204	8.56826	0.068839	9.97023	8.37534	1.34938	19.4645	0.024289	9.79022	21.3059	0.805473	22.8732	0.020665	0.809354	0.707092	0.025105	0.8628	0.01637	0.389906	0.998894	0.022968	0.118264	0.047881	6.2588	5.02032	1.00597
2	1	5101020	2	1	176	80	17.1964	1.91814	0.769172	0.180582	0.031404	0.006611	0.035312	0.001449	0	0.201194	3.80846	42.9398	0.113128	20.6942	0.52214	261.904	85.1932	21.6204	8.56826	0.068839	9.97023	8.37534	1.34938	19.4645	0.024289	9.79022	21.3059	0.805473	22.8732	0.020665	0.809354	0.707092	0.025105	0.8628	0.01637	0.389906	0.998894	0.022968	0.118264	0.047881	6.2588	5.02032	1.00597
2	1	5111055	2	1	175	80	18.208	1.91159	0.766547	0.166269	0.051646	0.010041	0.011268	0.00071	0	0.405799	13.8121	28.8633	0.71559	18.7864	0.799108	393.249	94.2823	17.3577	17.9704	0.068839	9.97023	8.37534	1.34938	19.4645	0.024289	9.79022	21.3059	0.805473	22.8732	0.021543	0.894556	0.722056	0.037511	0.642411	0.017762	0.346244	0.958067	0.021431	0.116189	0.047881	6.2588	5.02032	1.00597
2	1	5121054	2	1	180	80	18.208	1.94417	0.779614	0.166269	0.051646	0.010041	0.011268	0.01126	0	0.210485	9.73723	25.1266	0.446402	57.6089	0.783733	474.752	79.4236	10.9416	23.2347	0.068839	9.97023	8.37534	1.34938	19.4645	0.024289	9.79022	21.3059	0.805473	22.8732	0.020772	0.675908	0.898192	0.02604	1.4261	0.021118	0.40945	0.968969	0.014104	0.108955	0.047881	6.2588	5.02032	1.00597
2	1	5101018	2	2	170	60	11.2955	1.65051	0.584281	0.146275	0.034433	0.007844	0.042708	0.001318	0	0.201194	3.80846	42.9398	0.113128	20.6942	0.52214	261.904	85.1932	21.6204	8.56826	0.068839	9.97023	8.37534	1.34938	19.4645	0.024289	9.79022	21.3059	0.805473	22.8732	0.020665	0.809354	0.707092	0.025105	0.8628	0.01637	0.389906	0.998894	0.022968	0.118264	0.047881	6.2588	5.02032	1.00597
2	1	5101028	2	1	174	71	17.1582	1.80541	0.723971	0.156456	0.074925	0.010662	0.016197	0.004415	0	0.201194	3.80846	42.9398	0.113128	20.6942	0.52214	261.904	85.1932	21.6204	8.56826	0.068839	9.97023	8.37534	1.34938	19.4645	0.024289	9.79022	21.3059	0.805473	22.8732	0.020665	0.809354	0.707092	0.025105	0.8628	0.01637	0.389906	0.998894	0.022968	0.118264	0.047881	6.2588	5.02032	1.00597
2	1	5121012	2	2	157	61	11.3643	1.58533	0.561207	0.128756	0.050442	0.007393	0.017746	0.003429	0	0.210485	9.73723	25.1266	0.446402	57.6089	0.783733	474.752	79.4236	10.9416	23.2347	0.068839	9.97023	8.37534	1.34938	19.4645	0.024289	9.79022	21.3059	0.805473	22.8732	0.020772	0.675908	0.898192	0.02604	1.4261	0.021118	0.40945	0.968969	0.014104	0.108955	0.047881	6.2588	5.02032	1.00597
2	1	5111035	2	2	163	72	12.1217	1.747	0.618439	0.116949	0.045584	0.007498	0.01482	0.003538	0	0.405799	13.8121	28.8633	0.71559	18.7864	0.799108	393.249	94.2823	17.3577	17.9704	0.068839	9.97023	8.37534	1.34938	19.4645	0.024289	9.79022	21.3059	0.805473	22.8732	0.021543	0.894556	0.722056	0.037511	0.642411	0.017762	0.346244	0.958067	0.021431	0.116189	0.047881	6.2588	5.02032	1.00597
2	1	5101059	2	1	171	70	17.0416	1.7753	0.711897	0.229264	0.006162	0.008405	0.012878	0.006129	0	0.201194	3.80846	42.9398	0.113128	20.6942	0.52214	261.904	85.1932	21.6204	8.56826	0.068839	9.97023	8.37534	1.34938	19.4645	0.024289	9.79022	21.3059	0.805473	22.8732	0.020665	0.809354	0.707092	0.025105	0.8628	0.01637	0.389906	0.998894	0.022968	0.118264	0.047881	6.2588	5.02032	1.00597
2	1	5121059	2	2	167	70	11.984	1.75027	0.619596	0.11832	0.046353	0.006794	0.023458	0.00448	0	0.210485	9.73723	25.1266	0.446402	57.6089	0.783733	474.752	79.4236	10.9416	23.2347	0.068839	9.97023	8.37534	1.34938	19.4645	0.024289	9.79022	21.3059	0.805473	22.8732	0.020772	0.675908	0.898192	0.02604	1.4261	0.021118	0.40945	0.968969	0.014104	0.108955	0.047881	6.2588	5.02032	1.00597
2	1	5101062	2	1	170	70	17.0416	1.76907	0.709397	0.177848	0.055242	0.010741	0.012878	0.013363	0	0.201194	3.80846	42.9398	0.113128	20.6942	0.52214	261.904	85.1932	21.6204	8.56826	0.068839	9.97023	8.37534	1.34938	19.4645	0.024289	9.79022	21.3059	0.805473	22.8732	0.020665	0.809354	0.707092	0.025105	0.8628	0.01637	0.389906	0.998894	0.022968	0.118264	0.047881	6.2588	5.02032	1.00597
2	1	5101005	2	1	170	80	18.208	1.87863	0.75333	0.184543	0.033929	0.009483	0.035312	0.001076	0	0.201194	3.80846	42.9398	0.113128	20.6942	0.52214	261.904	85.1932	21.6204	8.56826	0.068839	9.97023	8.37534	1.34938	19.4645	0.024289	9.79022	21.3059	0.805473	22.8732	0.020665	0.809354	0.707092	0.025105	0.8628	0.01637	0.389906	0.998894	0.022968	0.118264	0.047881	6.2588	5.02032	1.00597
2	1	5111082	2	2	163	65	11.6397	1.66842	0.59062	0.150677	0.021214	0.007461	0.025082	0.002995	0	0.313293	11.9045	30.4297	0.507766	32.2617	0.720747	407.108	90.3384	16.1257	19.9372	0.068839	9.97023	8.37534	1.34938	19.4645	0.024289	9.79022	21.3059	0.805473	22.8732	0.021543	0.894556	0.722056	0.037511	0.642411	0.017762	0.346244	0.958067	0.021431	0.116189	0.047881	6.2588	5.02032	1.00597
2	1	5121021	2	2	163	65	11.6397	1.66842	0.59062	0.121527	0.048485	0.011192	0.010577	0.005882	0	0.210485	9.73723	25.1266	0.446402	57.6089	0.783733	474.752	79.4236	10.9416	23.2347	0.068839	9.97023	8.37534	1.34938	19.4645	0.024289	9.79022	21.3059	0.805473	22.8732	0.020772	0.675908	0.898192	0.02604	1.4261	0.021118	0.40945	0.968969	0.014104	0.108955	0.047881	6.2588	5.02032	1.00597
2	1	5101048	2	2	160	60	11.2955	1.59155	0.56341	0.133594	0.052082	0.002876	0.009792	0.003905	0	0.201194	3.80846	42.9398	0.113128	20.6942	0.52214	261.904	85.1932	21.6204	8.56826	0.068839	9.97023	8.37534	1.34938	19.4645	0.024289	9.79022	21.3059	0.805473	22.8732	0.020665	0.809354	0.707092	0.025105	0.8628	0.01637	0.389906	0.998894	0.022968	0.118264	0.047881	6.2588	5.02032	1.00597
2	1	5121002	2	2	165	68	11.8462	1.71514	0.607161	0.135956	0.031267	0.007259	0.023136	0.006446	0	0.625966	11.3142	28.9049	1.02657	57.6764	0.584019	447.925	75.7244	12.2222	20.9672	0.068839	9.97023	8.37534	1.34938	19.4645	0.024289	9.79022	21.3059	0.805473	22.8732	0.020772	0.675908	0.898192	0.02604	1.4261	0.021118	0.40945	0.968969	0.014104	0.108955	0.047881	6.2588	5.02032	1.00597
2	1	5121009	2	2	165	68	11.8462	1.71514	0.607161	0.119523	0.047168	0.008296	0.015692	0.003853	0	0.210485	9.73723	25.1266	0.446402	57.6089	0.783733	474.752	79.4236	10.9416	23.2347	0.068839	9.97023	8.37534	1.34938	19.4645	0.024289	9.79022	21.3059	0.805473	22.8732	0.020772	0.675908	0.898192	0.02604	1.4261	0.021118	0.40945	0.968969	0.014104	0.108955	0.047881	6.2588	5.02032	1.00597
2	1	5121092	2	1	170	80	18.208	1.87863	0.75333	0.160053	0.051646	0.016257	0.01	0.003522	0	0.210485	9.73723	25.1266	0.446402	57.6089	0.783733	474.752	79.4236	10.9416	23.2347	0.068839	9.97023	8.37534	1.34938	19.4645	0.024289	9.79022	21.3059	0.805473	22.8732	0.020772	0.675908	0.898192	0.02604	1.4261	0.021118	0.40945	0.968969	0.014104	0.108955	0.047881	6.2588	5.02032	1.00597
2	1	5101004	2	2	163	62	11.4331	1.63332	0.578194	0.172681	0.005244	0.006769	0.017944	0.001153	0	0.201194	3.80846	42.9398	0.113128	20.6942	0.52214	261.904	85.1932	21.6204	8.56826	0.068839	9.97023	8.37534	1.34938	19.4645	0.024289	9.79022	21.3059	0.805473	22.8732	0.020665	0.809354	0.707092	0.025105	0.8628	0.01637	0.389906	0.998894	0.022968	0.118264	0.047881	6.2588	5.02032	1.00597
2	1	5101049	2	2	162	61	11.3643	1.61543	0.571863	0.132011	0.051734	0.002846	0.009631	0.003899	0	0.201194	3.80846	42.9398	0.113128	20.6942	0.52214	261.904	85.1932	21.6204	8.56826	0.068839	9.97023	8.37534	1.34938	19.4645	0.024289	9.79022	21.3059	0.805473	22.8732	0.020665	0.809354	0.707092	0.025105	0.8628	0.01637	0.389906	0.998894	0.022968	0.118264	0.047881	6.2588	5.02032	1.00597
2	1	5111048	2	2	160	60	11.2955	1.59155	0.56341	0.130064	0.050972	0.008385	0.016458	0.002063	0	0.405799	13.8121	28.8633	0.71559	18.7864	0.799108	393.249	94.2823	17.3577	17.9704	0.068839	9.97023	8.37534	1.34938	19.4645	0.024289	9.79022	21.3059	0.805473	22.8732	0.021543	0.894556	0.722056	0.037511	0.642411	0.017762	0.346244	0.958067	0.021431	0.116189	0.047881	6.2588	5.02032	1.00597
2	1	5121010	2	2	165	65	11.6397	1.68067	0.594957	0.121527	0.048485	0.011192	0.015577	0.007649	0	0.210485	9.73723	25.1266	0.446402	57.6089	0.783733	474.752	79.4236	10.9416	23.2347	0.068839	9.97023	8.37534	1.34938	19.4645	0.024289	9.79022	21.3059	0.805473	22.8732	0.020772	0.675908	0.898192	0.02604	1.4261	0.021118	0.40945	0.968969	0.014104	0.108955	0.047881	6.2588	5.02032	1.00597
2	1	5121018	2	2	162	60	11.2955	1.60346	0.567625	0.129195	0.050972	0.008385	0.042292	0.003897	0	0.210485	9.73723	25.1266	0.446402	57.6089	0.783733	474.752	79.4236	10.9416	23.2347	0.068839	9.97023	8.37534	1.34938	19.4645	0.024289	9.79022	21.3059	0.805473	22.8732	0.020772	0.675908	0.898192	0.02604	1.4261	0.021118	0.40945	0.968969	0.014104	0.108955	0.047881	6.2588	5.02032	1.00597
2	1	5121032	2	2	160	85	13.0167	1.86162	0.659015	0.136375	0.012445	0.006077	0.008761	0.005415	0	0.210485	9.73723	25.1266	0.446402	57.6089	0.783733	474.752	79.4236	10.9416	23.2347	0.068839	9.97023	8.37534	1.34938	19.4645	0.024289	9.79022	21.3059	0.805473	22.8732	0.020772	0.675908	0.898192	0.02604	1.4261	0.021118	0.40945	0.968969	0.014104	0.108955	0.047881	6.2588	5.02032	1.00597
2	1	5111015	2	2	158	66	11.7086	1.64881	0.583678	0.123233	0.048033	0.007901	0.025637	0.004858	0	0.405799	13.8121	28.8633	0.71559	18.7864	0.799108	393.249	94.2823	17.3577	17.9704	0.068839	9.97023	8.37534	1.34938	19.4645	0.024289	9.79022	21.3059	0.805473	22.8732	0.021543	0.894556	0.722056	0.037511	0.642411	0.017762	0.346244	0.958067	0.021431	0.116189	0.047881	6.2588	5.02032	1.00597
2	1	5101038	2	2	164	78	12.5348	1.81773	0.643478	0.133473	0.022697	0.004783	0.010823	0.002719	0	0.201194	3.80846	42.9398	0.113128	20.6942	0.52214	261.904	85.1932	21.6204	8.56826	0.068839	9.97023	8.37534	1.34938	19.4645	0.024289	9.79022	21.3059	0.805473	22.8732	0.02029	0.8735	0.749	0.02251	0.6648	0.01494	0.3265	1.039	0.02436	0.12485	0.047881	6.2588	5.02032	1.00597
2	1	5101041	2	2	153	59.5	11.261	1.54358	0.546427	0.17474	0.002425	0.012392	0.016505	0.003819	0	0.201194	3.80846	42.9398	0.113128	20.6942	0.52214	261.904	85.1932	21.6204	8.56826	0.009698	26.4167	17.2583	4.41911	28.2768	0.022694	4.79167	11.1903	1.54125	41.8261	0.02061	0.8989	0.8057	0.01963	0.8137	0.02421	0.3557	0.9937	0.018265	0.1196	0.047881	6.2588	5.02032	1.00597
2	1	5101013	2	2	165	63	11.502	1.6572	0.586649	0.159598	0.012391	0.011954	0.012897	0.004311	0.001096	0.201194	3.80846	42.9398	0.113128	20.6942	0.52214	261.904	85.1932	21.6204	8.56826	0.016594	3.80903	1.36528	0.0625	0.185247	0.030181	11.2361	29.2319	2.11208	33.2706	0.020665	0.809354	0.707092	0.025105	0.8628	0.01637	0.389906	0.998894	0.022968	0.118264	0.047881	6.2588	5.02032	1.00597
2	1	5121034	2	2	178	73	12.1905	1.85323	0.656042	0.114602	0.045215	0.007438	0.00951	0.007404	0	0.210485	9.73723	25.1266	0.446402	57.6089	0.783733	474.752	79.4236	10.9416	23.2347	0.072093	18.4583	20.3278	1.90383	33.382	0.011875	13.5972	32.6208	1.02604	11.4636	0.02073	0.663	0.7984	0.02539	1.169	0.008859	0.3608	1.035	0.014165	0.1232	0.047881	6.2588	5.02032	1.00597
2	1	5101084	2	1	173	74	16.5355	1.833	0.735034	0.195867	0.02195	0.005985	0.02278	0.00931	0	0.201194	3.80846	42.9398	0.113128	20.6942	0.52214	261.904	85.1932	21.6204	8.56826	0.068839	9.97023	8.37534	1.34938	19.4645	0.024289	9.79022	21.3059	0.805473	22.8732	0.020665	0.809354	0.707092	0.025105	0.8628	0.01637	0.389906	0.998894	0.022968	0.118264	0.047881	6.2588	5.02032	1.00597
2	1	5121074	2	2	165	61	11.3643	1.63332	0.578194	0.127852	0.050442	0.008298	0.03035	0.003347	0	0.165663	16.5577	27.5962	0.149056	61.5648	0.913018	412.207	80.7678	11.2893	20.808	0.068839	9.97023	8.37534	1.34938	19.4645	0.024289	9.79022	21.3059	0.805473	22.8732	0.02085	0.6527	0.9135	0.02231	1.971	0.021118	0.7136	0.7473	0.00391	0.11875	0.047881	6.2588	5.02032	1.00597
2	1	5121033	2	2	157	50	10.6069	1.44963	0.513169	0.145584	0.057438	0.009448	0.01375	0.003946	0	0.625966	11.3142	28.9049	1.02657	57.6764	0.584019	447.925	75.7244	12.2222	20.9672	0.039588	9.43056	5.66759	0.730727	11.3061	0.028347	7.93518	48.3106	0.544676	20.803	0.02	0.5913	0.5883	0.03074	0.4653	0.01574	0.42	1.031	0.009742	7.1e-05	0.047881	6.2588	5.02032	1.00597
2	1	5121086	2	1	172	83	17.5269	1.92346	0.771308	0.154264	0.047917	0.009316	0.012349	0.002221	0	0.210485	9.73723	25.1266	0.446402	57.6089	0.783733	474.752	79.4236	10.9416	23.2347	0.068839	9.97023	8.37534	1.34938	19.4645	0.024289	9.79022	21.3059	0.805473	22.8732	0.020772	0.675908	0.898192	0.02604	1.4261	0.021118	0.40945	0.968969	0.014104	0.108955	0.047881	6.2588	5.02032	1.00597
2	1	5121008	2	2	150	67	11.7774	1.60905	0.569604	0.119881	0.047594	0.010986	0.024508	0.003702	0	0.210485	9.73723	25.1266	0.446402	57.6089	0.783733	474.752	79.4236	10.9416	23.2347	0.068839	9.97023	8.37534	1.34938	19.4645	0.024289	9.79022	21.3059	0.805473	22.8732	0.020772	0.675908	0.898192	0.02604	1.4261	0.021118	0.40945	0.968969	0.014104	0.108955	0.047881	6.2588	5.02032	1.00597
2	1	5121088	2	2	160	50	10.6069	1.46619	0.519031	0.146614	0.057438	0.008418	0.023341	0.004887	0	0.210485	9.73723	25.1266	0.446402	57.6089	0.783733	474.752	79.4236	10.9416	23.2347	0.068839	9.97023	8.37534	1.34938	19.4645	0.024289	9.79022	21.3059	0.805473	22.8732	0.02166	0.6884	1.292	0.03978	0.5236	0.02687	0.3501	1.106	0.01151	0.12165	0.047881	6.2588	5.02032	1.00597
2	1	5111037	2	2	166	61	11.3643	1.63925	0.580294	0.17256	0.006268	0.007763	0.024385	0.001568	0	0.405799	13.8121	28.8633	0.71559	18.7864	0.799108	393.249	94.2823	17.3577	17.9704	0.068839	9.97023	8.37534	1.34938	19.4645	0.024289	9.79022	21.3059	0.805473	22.8732	0.02214	1.01	0.7874	0.0331	0.6689	0.01037	0.2872	1.018	0.022	0.1188	0.047881	6.2588	5.02032	1.00597
2	1	5121091	2	2	168	75	12.3282	1.81194	0.641428	0.108339	0.044506	0.013372	0.020894	0.003657	0	0.625966	11.3142	28.9049	1.02657	57.6764	0.584019	447.925	75.7244	12.2222	20.9672	0.068839	9.97023	8.37534	1.34938	19.4645	0.024289	9.79022	21.3059	0.805473	22.8732	0.020772	0.675908	0.898192	0.02604	1.4261	0.021118	0.40945	0.968969	0.014104	0.108955	0.047881	6.2588	5.02032	1.00597
2	1	5111056	3	1	170	60	13.1196	1.65051	0.661855	0.145529	0.066888	0.009887	0.011152	0.001146	0	0.405799	13.8121	28.8633	0.71559	18.7864	0.799108	393.249	94.2823	17.3577	17.9704	0.068839	9.97023	8.37534	1.34938	19.4645	0.024289	9.79022	21.3059	0.805473	22.8732	0.021543	0.894556	0.722056	0.037511	0.642411	0.017762	0.346244	0.958067	0.021431	0.116189	0.047881	6.2588	5.02032	1.00597
2	1	5121081	3	2	165	55	9.81113	1.55896	0.551872	0.150566	0.023861	0.00693	0.028409	0.002716	0	0.210485	9.73723	25.1266	0.446402	57.6089	0.783733	474.752	79.4236	10.9416	23.2347	0.068839	9.97023	8.37534	1.34938	19.4645	0.024289	9.79022	21.3059	0.805473	22.8732	0.020772	0.675908	0.898192	0.02604	1.4261	0.021118	0.40945	0.968969	0.014104	0.108955	0.047881	6.2588	5.02032	1.00597
2	1	5121070	3	2	162	60	10.1959	1.60346	0.567625	0.143431	0.02273	0.006602	0.016458	0.002969	0	0.210485	9.73723	25.1266	0.446402	57.6089	0.783733	474.752	79.4236	10.9416	23.2347	0.068839	9.97023	8.37534	1.34938	19.4645	0.024289	9.79022	21.3059	0.805473	22.8732	0.020772	0.675908	0.898192	0.02604	1.4261	0.021118	0.40945	0.968969	0.014104	0.108955	0.047881	6.2588	5.02032	1.00597
2	1	5111053	3	2	160	55	9.81113	1.53044	0.541776	0.150566	0.023861	0.00693	0.014339	0.001159	0	0.405799	13.8121	28.8633	0.71559	18.7864	0.799108	393.249	94.2823	17.3577	17.9704	0.068839	9.97023	8.37534	1.34938	19.4645	0.024289	9.79022	21.3059	0.805473	22.8732	0.021543	0.894556	0.722056	0.037511	0.642411	0.017762	0.346244	0.958067	0.021431	0.116189	0.047881	6.2588	5.02032	1.00597
2	1	5121023	3	2	165	62	10.3498	1.64531	0.58244	0.13869	0.022329	0.008694	0.009073	0.006081	0	0.210485	9.73723	25.1266	0.446402	57.6089	0.783733	474.752	79.4236	10.9416	23.2347	0.068839	9.97023	8.37534	1.34938	19.4645	0.024289	9.79022	21.3059	0.805473	22.8732	0.020772	0.675908	0.898192	0.02604	1.4261	0.021118	0.40945	0.968969	0.014104	0.108955	0.047881	6.2588	5.02032	1.00597
2	1	5121039	3	2	156	48	9.27248	1.4178	0.501901	0.163753	0.02584	0.006803	0.010094	0.004316	0	0.210485	9.73723	25.1266	0.446402	57.6089	0.783733	474.752	79.4236	10.9416	23.2347	0.068839	9.97023	8.37534	1.34938	19.4645	0.024289	9.79022	21.3059	0.805473	22.8732	0.020772	0.675908	0.898192	0.02604	1.4261	0.021118	0.40945	0.968969	0.014104	0.108955	0.047881	6.2588	5.02032	1.00597
2	1	5101044	3	2	165	80	11.7349	1.84528	0.653229	0.128263	0.01803	0.002838	0.029844	0.00394	0	0.201194	3.80846	42.9398	0.113128	20.6942	0.52214	261.904	85.1932	21.6204	8.56826	0.068839	9.97023	8.37534	1.34938	19.4645	0.024289	9.79022	21.3059	0.805473	22.8732	0.020665	0.809354	0.707092	0.025105	0.8628	0.01637	0.389906	0.998894	0.022968	0.118264	0.047881	6.2588	5.02032	1.00597
2	1	5111022	3	1	170	60	12.3907	1.65051	0.661855	0.138898	0.063172	0.009322	0.006667	0.008596	0	0.405799	13.8121	28.8633	0.71559	18.7864	0.799108	393.249	94.2823	17.3577	17.9704	0.068839	9.97023	8.37534	1.34938	19.4645	0.024289	9.79022	21.3059	0.805473	22.8732	0.021543	0.894556	0.722056	0.037511	0.642411	0.017762	0.346244	0.958067	0.021431	0.116189	0.047881	6.2588	5.02032	1.00597
2	1	5121001	3	2	154	70	10.9654	1.6672	0.590189	0.12695	0.027413	0.004895	0.020281	0.002779	0	0.625966	11.3142	28.9049	1.02657	57.6764	0.584019	447.925	75.7244	12.2222	20.9672	0.068839	9.97023	8.37534	1.34938	19.4645	0.024289	9.79022	21.3059	0.805473	22.8732	0.020772	0.675908	0.898192	0.02604	1.4261	0.021118	0.40945	0.968969	0.014104	0.108955	0.047881	6.2588	5.02032	1.00597
2	1	5121007	3	2	154	70	10.9654	1.6672	0.590189	0.130924	0.020954	0.007382	0.007899	0.002894	0	0.210485	9.73723	25.1266	0.446402	57.6089	0.783733	474.752	79.4236	10.9416	23.2347	0.068839	9.97023	8.37534	1.34938	19.4645	0.024289	9.79022	21.3059	0.805473	22.8732	0.020772	0.675908	0.898192	0.02604	1.4261	0.021118	0.40945	0.968969	0.014104	0.108955	0.047881	6.2588	5.02032	1.00597
2	1	5101043	3	1	180	68	13.2903	1.80706	0.724633	0.133128	0.05972	0.005856	0.009191	0.003912	0	0.201194	3.80846	42.9398	0.113128	20.6942	0.52214	261.904	85.1932	21.6204	8.56826	0.068839	9.97023	8.37534	1.34938	19.4645	0.024289	9.79022	21.3059	0.805473	22.8732	0.020665	0.809354	0.707092	0.025105	0.8628	0.01637	0.389906	0.998894	0.022968	0.118264	0.047881	6.2588	5.02032	1.00597
2	1	5121005	3	2	168	59	10.1189	1.62649	0.575776	0.145554	0.022941	0.00587	0.010866	0.00402	0	0.210485	9.73723	25.1266	0.446402	57.6089	0.783733	474.752	79.4236	10.9416	23.2347	0.068839	9.97023	8.37534	1.34938	19.4645	0.024289	9.79022	21.3059	0.805473	22.8732	0.020772	0.675908	0.898192	0.02604	1.4261	0.021118	0.40945	0.968969	0.014104	0.108955	0.047881	6.2588	5.02032	1.00597
2	1	5101023	3	2	160	60	10.1959	1.59155	0.56341	0.141884	0.024278	0.006602	0.018363	0.007184	0	0.201194	3.80846	42.9398	0.113128	20.6942	0.52214	261.904	85.1932	21.6204	8.56826	0.068839	9.97023	8.37534	1.34938	19.4645	0.024289	9.79022	21.3059	0.805473	22.8732	0.02154	0.7163	0.6491	0.02546	0.6646	0.01478	0.316	1.012	0.02268	0.1045	0.047881	6.2588	5.02032	1.00597
2	1	5121082	3	2	159	66	10.6576	1.65506	0.585892	0.136297	0.0216	0.006273	0.008523	0.005433	0	0.625966	11.3142	28.9049	1.02657	57.6764	0.584019	447.925	75.7244	12.2222	20.9672	0.068839	9.97023	8.37534	1.34938	19.4645	0.024289	9.79022	21.3059	0.805473	22.8732	0.01972	0.6253	0.8495	0.02416	9.075	0.0282	0.40945	0.7234	0.02702	0.1218	0.047881	6.2588	5.02032	1.00597
2	1	5101068	3	2	161	55	9.81113	1.53617	0.543805	0.134412	0.03865	0.008583	0.018734	0.010901	0	0.201194	3.80846	42.9398	0.113128	20.6942	0.52214	261.904	85.1932	21.6204	8.56826	0.068839	9.97023	8.37534	1.34938	19.4645	0.024289	9.79022	21.3059	0.805473	22.8732	0.020665	0.809354	0.707092	0.025105	0.8628	0.01637	0.389906	0.998894	0.022968	0.118264	0.047881	6.2588	5.02032	1.00597
2	1	5111014	3	1	170	72	13.7402	1.79164	0.718447	0.127011	0.058376	0.008629	0.006594	0.00311	0	0.405799	13.8121	28.8633	0.71559	18.7864	0.799108	393.249	94.2823	17.3577	17.9704	0.068839	9.97023	8.37534	1.34938	19.4645	0.024289	9.79022	21.3059	0.805473	22.8732	0.021543	0.894556	0.722056	0.037511	0.642411	0.017762	0.346244	0.958067	0.021431	0.116189	0.047881	6.2588	5.02032	1.00597
2	1	5111033	3	1	170	70	14.3103	1.76907	0.709397	0.13606	0.062535	0.009244	0.009559	0.008424	0	0.405799	13.8121	28.8633	0.71559	18.7864	0.799108	393.249	94.2823	17.3577	17.9704	0.068839	9.97023	8.37534	1.34938	19.4645	0.024289	9.79022	21.3059	0.805473	22.8732	0.021543	0.894556	0.722056	0.037511	0.642411	0.017762	0.346244	0.958067	0.021431	0.116189	0.047881	6.2588	5.02032	1.00597
2	1	5121068	3	2	170	73	11.1962	1.80279	0.638189	0.129455	0.020516	0.005958	0.009418	0.00343	0	0.210485	9.73723	25.1266	0.446402	57.6089	0.783733	474.752	79.4236	10.9416	23.2347	0.068839	9.97023	8.37534	1.34938	19.4645	0.024289	9.79022	21.3059	0.805473	22.8732	0.020772	0.675908	0.898192	0.02604	1.4261	0.021118	0.40945	0.968969	0.014104	0.108955	0.047881	6.2588	5.02032	1.00597
2	1	5101032	3	2	167	72	11.1193	1.7726	0.6275	0.135191	0.018983	0.002834	0.032207	0.003129	0	0.201194	3.80846	42.9398	0.113128	20.6942	0.52214	261.904	85.1932	21.6204	8.56826	0.068839	9.97023	8.37534	1.34938	19.4645	0.024289	9.79022	21.3059	0.805473	22.8732	0.020665	0.809354	0.707092	0.025105	0.8628	0.01637	0.389906	0.998894	0.022968	0.118264	0.047881	6.2588	5.02032	1.00597
2	1	5121066	3	2	157	62	10.3498	1.59697	0.565328	0.1409	0.022329	0.006485	0.013508	0.003488	0.000179	0.210485	9.73723	25.1266	0.446402	57.6089	0.783733	474.752	79.4236	10.9416	23.2347	0.068839	9.97023	8.37534	1.34938	19.4645	0.024289	9.79022	21.3059	0.805473	22.8732	0.020772	0.675908	0.898192	0.02604	1.4261	0.021118	0.40945	0.968969	0.014104	0.108955	0.047881	6.2588	5.02032	1.00597
2	1	5111057	3	2	160	80	11.7349	1.81152	0.641279	0.123811	0.019621	0.005699	0.009858	0.001352	0	0.405799	13.8121	28.8633	0.71559	18.7864	0.799108	393.249	94.2823	17.3577	17.9704	0.068839	9.97023	8.37534	1.34938	19.4645	0.024289	9.79022	21.3059	0.805473	22.8732	0.021543	0.894556	0.722056	0.037511	0.642411	0.017762	0.346244	0.958067	0.021431	0.116189	0.047881	6.2588	5.02032	1.00597
2	1	5121041	3	2	163	70	10.9654	1.725	0.610648	0.13222	0.020954	0.006086	0.002679	0.009241	0	0.210485	9.73723	25.1266	0.446402	57.6089	0.783733	474.752	79.4236	10.9416	23.2347	0.068839	9.97023	8.37534	1.34938	19.4645	0.024289	9.79022	21.3059	0.805473	22.8732	0.020772	0.675908	0.898192	0.02604	1.4261	0.021118	0.40945	0.968969	0.014104	0.108955	0.047881	6.2588	5.02032	1.00597
2	1	5111084	3	1	158	70	13.5153	1.69305	0.678913	0.148934	0.045683	0.003352	0.02301	0.003326	0	0.313293	11.9045	30.4297	0.507766	32.2617	0.720747	407.108	90.3384	16.1257	19.9372	0.068839	9.97023	8.37534	1.34938	19.4645	0.024289	9.79022	21.3059	0.805473	22.8732	0.021543	0.894556	0.722056	0.037511	0.642411	0.017762	0.346244	0.958067	0.021431	0.116189	0.047881	6.2588	5.02032	1.00597
2	1	5121058	3	1	158	70	13.5153	1.69305	0.678913	0.128501	0.059061	0.008731	0.010611	0.003729	0	0.210485	9.73723	25.1266	0.446402	57.6089	0.783733	474.752	79.4236	10.9416	23.2347	0.068839	9.97023	8.37534	1.34938	19.4645	0.024289	9.79022	21.3059	0.805473	22.8732	0.020772	0.675908	0.898192	0.02604	1.4261	0.021118	0.40945	0.968969	0.014104	0.108955	0.047881	6.2588	5.02032	1.00597
2	1	5121029	3	2	161	78	11.581	1.79771	0.636389	0.144482	0.002563	0.003903	0.02643	0.003265	0.00016	0.210485	9.73723	25.1266	0.446402	57.6089	0.783733	474.752	79.4236	10.9416	23.2347	0.068839	9.97023	8.37534	1.34938	19.4645	0.024289	9.79022	21.3059	0.805473	22.8732	0.020772	0.675908	0.898192	0.02604	1.4261	0.021118	0.40945	0.968969	0.014104	0.108955	0.047881	6.2588	5.02032	1.00597
2	1	5111078	3	2	155	60	10.1959	1.56152	0.552779	0.137273	0.030244	0.00531	0.034435	0.002169	0	0.313293	11.9045	30.4297	0.507766	32.2617	0.720747	407.108	90.3384	16.1257	19.9372	0.068839	9.97023	8.37534	1.34938	19.4645	0.024289	9.79022	21.3059	0.805473	22.8732	0.021543	0.894556	0.722056	0.037511	0.642411	0.017762	0.346244	0.958067	0.021431	0.116189	0.047881	6.2588	5.02032	1.00597
2	1	5121019	3	2	155	60	10.1959	1.56152	0.552779	0.14152	0.02273	0.008513	0.013125	0.005964	0	0.210485	9.73723	25.1266	0.446402	57.6089	0.783733	474.752	79.4236	10.9416	23.2347	0.068839	9.97023	8.37534	1.34938	19.4645	0.024289	9.79022	21.3059	0.805473	22.8732	0.020772	0.675908	0.898192	0.02604	1.4261	0.021118	0.40945	0.968969	0.014104	0.108955	0.047881	6.2588	5.02032	1.00597
2	1	5121065	3	2	165	62	10.3498	1.64531	0.58244	0.1409	0.022329	0.006485	0.01754	0.003317	0	0.210485	9.73723	25.1266	0.446402	57.6089	0.783733	474.752	79.4236	10.9416	23.2347	0.068839	9.97023	8.37534	1.34938	19.4645	0.024289	9.79022	21.3059	0.805473	22.8732	0.020772	0.675908	0.898192	0.02604	1.4261	0.021118	0.40945	0.968969	0.014104	0.108955	0.047881	6.2588	5.02032	1.00597
2	1	5121048	3	2	167	78	11.581	1.83761	0.650514	0.12532	0.01986	0.005768	0.010111	0.007657	0	0.210485	9.73723	25.1266	0.446402	57.6089	0.783733	474.752	79.4236	10.9416	23.2347	0.068839	9.97023	8.37534	1.34938	19.4645	0.024289	9.79022	21.3059	0.805473	22.8732	0.020772	0.675908	0.898192	0.02604	1.4261	0.021118	0.40945	0.968969	0.014104	0.108955	0.047881	6.2588	5.02032	1.00597
2	1	5101035	3	2	156	57	9.96503	1.53179	0.542254	0.125655	0.051233	0.00085	0.010307	0.004479	0	0.201194	3.80846	42.9398	0.113128	20.6942	0.52214	261.904	85.1932	21.6204	8.56826	0.068839	9.97023	8.37534	1.34938	19.4645	0.024289	9.79022	21.3059	0.805473	22.8732	0.020665	0.809354	0.707092	0.025105	0.8628	0.01637	0.389906	0.998894	0.022968	0.118264	0.047881	6.2588	5.02032	1.00597
2	1	5101009	3	2	162	63	10.4267	1.63905	0.580225	0.142366	0.02056	0.005336	0.0125	0.008239	0	0.201194	3.80846	42.9398	0.113128	20.6942	0.52214	261.904	85.1932	21.6204	8.56826	0.073543	7.80556	5.41597	0.927027	9.9115	0.009062	9.45833	57.0236	0.896806	57.3817	0.02021	0.7548	0.6463	0.03012	1.186	0.01439	0.3367	1.141	0.020145	0.1192	0.047881	6.2588	5.02032	1.00597
2	1	5101022	3	2	160	60	10.1959	1.59155	0.56341	0.157776	0.012037	0.00295	0.020625	0.001326	0	0.201194	3.80846	42.9398	0.113128	20.6942	0.52214	261.904	85.1932	21.6204	8.56826	0.068634	9.13889	9.48056	3.12467	32.5527	0.005208	12.4167	22.8014	1.21208	31.4372	0.020665	0.809354	0.707092	0.025105	0.8628	0.01637	0.389906	0.998894	0.022968	0.118264	0.047881	6.2588	5.02032	1.00597
2	1	5121004	3	2	158	70	10.9654	1.69305	0.599339	0.156341	0.002374	0.000544	0.028393	0.002452	0	0.210485	9.73723	25.1266	0.446402	57.6089	0.783733	474.752	79.4236	10.9416	23.2347	0.415862	3.45833	6.39722	0.47425	13.6867	0.00491	20.4444	40.0097	0.043958	41.8817	0.02037	0.6732	0.981	0.02272	0.5883	0.03102	0.3685	0.9791	0.022125	0.0987	0.047881	6.2588	5.02032	1.00597
2	1	5121047	3	2	156	59	10.1189	1.55575	0.550735	0.144761	0.022941	0.006663	0.013367	0.010987	0	0.210485	9.73723	25.1266	0.446402	57.6089	0.783733	474.752	79.4236	10.9416	23.2347	0.068839	9.97023	8.37534	1.34938	19.4645	0.024289	9.79022	21.3059	0.805473	22.8732	0.020772	0.675908	0.898192	0.02604	1.4261	0.021118	0.40945	0.968969	0.014104	0.108955	0.047881	6.2588	5.02032	1.00597
2	1	5121044	3	2	161	75	11.3501	1.76626	0.625256	0.14676	0.002819	0.004279	0.0135	0.002878	0	0.210485	9.73723	25.1266	0.446402	57.6089	0.783733	474.752	79.4236	10.9416	23.2347	0.068839	9.97023	8.37534	1.34938	19.4645	0.024289	9.79022	21.3059	0.805473	22.8732	0.020772	0.675908	0.898192	0.02604	1.4261	0.021118	0.40945	0.968969	0.014104	0.108955	0.047881	6.2588	5.02032	1.00597
2	1	5101034	3	2	164	66.5	10.696	1.69183	0.598909	0.120058	0.029823	0.013643	0.030517	0.004346	0	0.201194	3.80846	42.9398	0.113128	20.6942	0.52214	261.904	85.1932	21.6204	8.56826	0.052371	1.47222	1.03611	0.830639	9.60248	0.031403	4.09722	10.7736	1.47042	37.2844	0.02166	0.7183	0.6486	0.02724	0.6689	0.02239	0.3216	0.9879	0.02107	0.1182	0.047881	6.2588	5.02032	1.00597
2	1	5101071	3	2	163	56	9.88808	1.56019	0.552308	0.149053	0.020653	0.00981	0.018399	0.013048	0	0.201194	3.80846	42.9398	0.113128	20.6942	0.52214	261.904	85.1932	21.6204	8.56826	0.068839	9.97023	8.37534	1.34938	19.4645	0.024289	9.79022	21.3059	0.805473	22.8732	0.020665	0.809354	0.707092	0.025105	0.8628	0.01637	0.389906	0.998894	0.022968	0.118264	0.047881	6.2588	5.02032	1.00597
2	1	5121069	3	2	162	56	9.88808	1.55444	0.550273	0.149037	0.023619	0.00686	0.011504	0.004048	0	0.210485	9.73723	25.1266	0.446402	57.6089	0.783733	474.752	79.4236	10.9416	23.2347	0.068839	9.97023	8.37534	1.34938	19.4645	0.024289	9.79022	21.3059	0.805473	22.8732	0.020772	0.675908	0.898192	0.02604	1.4261	0.021118	0.40945	0.968969	0.014104	0.108955	0.047881	6.2588	5.02032	1.00597
2	1	5121035	3	2	162	71	11.0423	1.72964	0.612294	0.131272	0.020804	0.006042	0.020372	0.003553	0	0.210485	9.73723	25.1266	0.446402	57.6089	0.783733	474.752	79.4236	10.9416	23.2347	0.083439	21.9444	19.6611	1.6705	34.1293	0.011757	18.8889	25.6069	0.832361	10.9567	0.02282	0.993	0.9445	0.0258	0.6608	0.015	0.3072	0.9175	0.014955	0.12485	0.047881	6.2588	5.02032	1.00597
2	1	5101070	3	1	175	75	14.9056	1.85687	0.744605	0.16824	0.024843	0.008971	0.014238	0.008225	0	0.201194	3.80846	42.9398	0.113128	20.6942	0.52214	261.904	85.1932	21.6204	8.56826	0.068839	9.97023	8.37534	1.34938	19.4645	0.024289	9.79022	21.3059	0.805473	22.8732	0.020665	0.809354	0.707092	0.025105	0.8628	0.01637	0.389906	0.998894	0.022968	0.118264	0.047881	6.2588	5.02032	1.00597
2	1	5111018	3	1	180	90	15.7644	2.05	0.82205	0.120732	0.053581	0.005474	0.005278	0.002088	0	0.308597	18.5259	25.6595	0.476643	37.0351	0.869204	246.962	102.357	15.1905	26.8029	0.068839	9.97023	8.37534	1.34938	19.4645	0.024289	9.79022	21.3059	0.805473	22.8732	0.021543	0.894556	0.722056	0.037511	0.642411	0.017762	0.346244	0.958067	0.021431	0.116189	0.047881	6.2588	5.02032	1.00597
2	1	5121014	3	2	168	80	11.7349	1.86534	0.660329	0.140923	0.001222	0.006985	0.010658	0.003694	0	0.210485	9.73723	25.1266	0.446402	57.6089	0.783733	474.752	79.4236	10.9416	23.2347	0.068839	9.97023	8.37534	1.34938	19.4645	0.024289	9.79022	21.3059	0.805473	22.8732	0.020772	0.675908	0.898192	0.02604	1.4261	0.021118	0.40945	0.968969	0.014104	0.108955	0.047881	6.2588	5.02032	1.00597
2	1	5121077	3	2	160	80	11.7349	1.81152	0.641279	0.123811	0.019621	0.005699	0.017344	0.00217	0	0.210485	9.73723	25.1266	0.446402	57.6089	0.783733	474.752	79.4236	10.9416	23.2347	0.068839	9.97023	8.37534	1.34938	19.4645	0.024289	9.79022	21.3059	0.805473	22.8732	0.020772	0.675908	0.898192	0.02604	1.4261	0.021118	0.40945	0.968969	0.014104	0.108955	0.047881	6.2588	5.02032	1.00597
2	1	5121020	3	2	156	70	11.6964	1.68016	0.594776	0.139155	0.022351	0.008371	0.012321	0.00505	0	0.210485	9.73723	25.1266	0.446402	57.6089	0.783733	474.752	79.4236	10.9416	23.2347	0.068839	9.97023	8.37534	1.34938	19.4645	0.024289	9.79022	21.3059	0.805473	22.8732	0.020772	0.675908	0.898192	0.02604	1.4261	0.021118	0.40945	0.968969	0.014104	0.108955	0.047881	6.2588	5.02032	1.00597
2	1	5101007	3	2	162	58	10.042	1.57918	0.559031	0.146111	0.019736	0.011594	0.011607	0.005332	0	0.218953	2.59195	61.0977	0.021811	13.9729	0.519567	323.981	109.634	26.12	9.80713	0.102256	13.9931	15.212	3.25893	32.5448	0.022583	4.79167	11.8986	0.664792	13.9789	0.02021	0.7548	0.6467	0.03012	1.186	0.02248	0.3432	0.8575	0.024115	0.1198	0.047881	6.2588	5.02032	1.00597
2	1	5121049	3	1	170	69	13.4028	1.75765	0.704818	0.129279	0.059419	0.008783	0.013065	0.010295	0	0.210485	9.73723	25.1266	0.446402	57.6089	0.783733	474.752	79.4236	10.9416	23.2347	0.068839	9.97023	8.37534	1.34938	19.4645	0.024289	9.79022	21.3059	0.805473	22.8732	0.020772	0.675908	0.898192	0.02604	1.4261	0.021118	0.40945	0.968969	0.014104	0.108955	0.047881	6.2588	5.02032	1.00597
2	1	5121087	3	2	162	65	10.5806	1.66227	0.588443	0.138536	0.021774	0.006324	0.019445	0.012893	0	0.210485	9.73723	25.1266	0.446402	57.6089	0.783733	474.752	79.4236	10.9416	23.2347	0.068839	9.97023	8.37534	1.34938	19.4645	0.024289	9.79022	21.3059	0.805473	22.8732	0.020772	0.675908	0.898192	0.02604	1.4261	0.021118	0.40945	0.968969	0.014104	0.108955	0.047881	6.2588	5.02032	1.00597
2	1	5121079	3	2	158	48	9.27248	1.42868	0.505752	0.163052	0.02584	0.007505	0.008073	0.002852	0	0.210485	9.73723	25.1266	0.446402	57.6089	0.783733	474.752	79.4236	10.9416	23.2347	0.068839	9.97023	8.37534	1.34938	19.4645	0.024289	9.79022	21.3059	0.805473	22.8732	0.020772	0.675908	0.898192	0.02604	1.4261	0.021118	0.40945	0.968969	0.014104	0.108955	0.047881	6.2588	5.02032	1.00597
2	1	5121071	3	2	161	70	10.9654	1.71226	0.606142	0.151293	0.005247	0.00272	0.029821	0.003194	0	0.210485	9.73723	25.1266	0.446402	57.6089	0.783733	474.752	79.4236	10.9416	23.2347	0.068839	9.97023	8.37534	1.34938	19.4645	0.024289	9.79022	21.3059	0.805473	22.8732	0.020772	0.675908	0.898192	0.02604	1.4261	0.021118	0.40945	0.968969	0.014104	0.108955	0.047881	6.2588	5.02032	1.00597
2	1	5121015	3	2	154	65	10.5806	1.61252	0.570832	0.13524	0.021774	0.008478	0.013654	0.007236	0	0.210485	9.73723	25.1266	0.446402	57.6089	0.783733	474.752	79.4236	10.9416	23.2347	0.068839	9.97023	8.37534	1.34938	19.4645	0.024289	9.79022	21.3059	0.805473	22.8732	0.020931	0.784809	0.78192	0.028643	1.01535	0.018152	0.385844	0.979982	0.019741	0.114772	0.047881	6.2588	5.02032	1.00597
2	1	5111028	3	1	170	80	15.501	1.87863	0.75333	0.128958	0.059271	0.008762	0.008364	0.004566	0	0.405799	13.8121	28.8633	0.71559	18.7864	0.799108	393.249	94.2823	17.3577	17.9704	0.068839	9.97023	8.37534	1.34938	19.4645	0.024289	9.79022	21.3059	0.805473	22.8732	0.021543	0.894556	0.722056	0.037511	0.642411	0.017762	0.346244	0.958067	0.021431	0.116189	0.047881	6.2588	5.02032	1.00597
2	1	5121085	3	2	168	70	10.9654	1.75655	0.621819	0.13222	0.020954	0.006086	0.014107	0.002405	0	0.625966	11.3142	28.9049	1.02657	57.6764	0.584019	447.925	75.7244	12.2222	20.9672	0.068839	9.97023	8.37534	1.34938	19.4645	0.024289	9.79022	21.3059	0.805473	22.8732	0.020772	0.675908	0.898192	0.02604	1.4261	0.021118	0.40945	0.968969	0.014104	0.108955	0.047881	6.2588	5.02032	1.00597
2	1	5121027	3	1	172	65	13.7149	1.7231	0.690961	0.138982	0.064544	0.01099	0.009231	0.003203	0	0.210485	9.73723	25.1266	0.446402	57.6089	0.783733	474.752	79.4236	10.9416	23.2347	0.068839	9.97023	8.37534	1.34938	19.4645	0.024289	9.79022	21.3059	0.805473	22.8732	0.020772	0.675908	0.898192	0.02604	1.4261	0.021118	0.40945	0.968969	0.014104	0.108955	0.047881	6.2588	5.02032	1.00597
2	1	5101046	3	2	153	55	9.81113	1.48991	0.527427	0.149874	0.023785	0.007698	0.027045	0.004402	0	0.201194	3.80846	42.9398	0.113128	20.6942	0.52214	261.904	85.1932	21.6204	8.56826	0.068839	9.97023	8.37534	1.34938	19.4645	0.024289	9.79022	21.3059	0.805473	22.8732	0.02029	0.7548	0.6454	0.03012	1.186	0.01709	0.3942	0.9753	0.022165	0.1253	0.047881	6.2588	5.02032	1.00597
2	1	5121080	3	1	164	78	15.2628	1.81773	0.728911	0.131098	0.059857	0.008848	0.008579	0.002233	0	0.210485	9.73723	25.1266	0.446402	57.6089	0.783733	474.752	79.4236	10.9416	23.2347	0.068839	9.97023	8.37534	1.34938	19.4645	0.024289	9.79022	21.3059	0.805473	22.8732	0.020772	0.675908	0.898192	0.02604	1.4261	0.021118	0.40945	0.968969	0.014104	0.108955	0.047881	6.2588	5.02032	1.00597
2	1	5121003	3	2	163	70	10.9654	1.725	0.610648	0.156672	0.001422	0.001166	0.009464	0.005134	0	0.210485	9.73723	25.1266	0.446402	57.6089	0.783733	474.752	79.4236	10.9416	23.2347	0.068839	9.97023	8.37534	1.34938	19.4645	0.024289	9.79022	21.3059	0.805473	22.8732	0.020772	0.675908	0.898192	0.02604	1.4261	0.021118	0.40945	0.968969	0.014104	0.108955	0.047881	6.2588	5.02032	1.00597
2	1	5121064	3	2	160	78	11.581	1.791	0.634014	0.12532	0.01986	0.005768	0.013942	0.002312	0	0.210485	9.73723	25.1266	0.446402	57.6089	0.783733	474.752	79.4236	10.9416	23.2347	0.068839	9.97023	8.37534	1.34938	19.4645	0.024289	9.79022	21.3059	0.805473	22.8732	0.020772	0.675908	0.898192	0.02604	1.4261	0.021118	0.40945	0.968969	0.014104	0.108955	0.047881	6.2588	5.02032	1.00597
2	1	5121025	3	1	170	72	14.5484	1.79164	0.718447	0.133095	0.06181	0.010524	0.010069	0.001597	0	0.210485	9.73723	25.1266	0.446402	57.6089	0.783733	474.752	79.4236	10.9416	23.2347	0.068839	9.97023	8.37534	1.34938	19.4645	0.024289	9.79022	21.3059	0.805473	22.8732	0.020772	0.675908	0.898192	0.02604	1.4261	0.021118	0.40945	0.968969	0.014104	0.108955	0.047881	6.2588	5.02032	1.00597
2	1	5121094	3	2	168	65	10.5806	1.69894	0.601424	0.133787	0.021774	0.009931	0.003223	0.002734	0	0.210485	9.73723	25.1266	0.446402	57.6089	0.783733	474.752	79.4236	10.9416	23.2347	0.068839	9.97023	8.37534	1.34938	19.4645	0.024289	9.79022	21.3059	0.805473	22.8732	0.020772	0.675908	0.898192	0.02604	1.4261	0.021118	0.40945	0.968969	0.014104	0.108955	0.047881	6.2588	5.02032	1.00597
2	1	5101016	3	2	158	60	10.1959	1.57959	0.559174	0.150738	0.011025	0.011885	0.023958	0.003656	0	0.201194	3.80846	42.9398	0.113128	20.6942	0.52214	261.904	85.1932	21.6204	8.56826	0.159006	8.77778	9.85556	3.058	31.7801	0.010167	6.98611	53.0236	0.685694	55.0206	0.02166	0.7183	0.6486	0.02724	0.6689	0.02199	0.2954	0.9527	0.0267	0.10685	0.047881	6.2588	5.02032	1.00597
2	1	5111031	3	1	173	90	15.7644	2.00179	0.802717	0.126165	0.04644	0.005474	0.018944	0.003151	0	0.405799	13.8121	28.8633	0.71559	18.7864	0.799108	393.249	94.2823	17.3577	17.9704	0.068839	9.97023	8.37534	1.34938	19.4645	0.024289	9.79022	21.3059	0.805473	22.8732	0.021543	0.894556	0.722056	0.037511	0.642411	0.017762	0.346244	0.958067	0.021431	0.116189	0.047881	6.2588	5.02032	1.00597
2	1	5111013	3	1	180	70	14.3103	1.83079	0.734147	0.139173	0.062535	0.006997	0.004286	0.004359	0	0.405799	13.8121	28.8633	0.71559	18.7864	0.799108	393.249	94.2823	17.3577	17.9704	0.068839	9.97023	8.37534	1.34938	19.4645	0.024289	9.79022	21.3059	0.805473	22.8732	0.021543	0.894556	0.722056	0.037511	0.642411	0.017762	0.346244	0.958067	0.021431	0.116189	0.047881	6.2588	5.02032	1.00597
2	1	5121024	3	2	169	70	10.9654	1.76282	0.624037	0.154989	0.002638	0.001632	0.009821	0.001259	0	0.210485	9.73723	25.1266	0.446402	57.6089	0.783733	474.752	79.4236	10.9416	23.2347	0.068839	9.97023	8.37534	1.34938	19.4645	0.024289	9.79022	21.3059	0.805473	22.8732	0.020772	0.675908	0.898192	0.02604	1.4261	0.021118	0.40945	0.968969	0.014104	0.108955	0.047881	6.2588	5.02032	1.00597
2	1	5101002	3	2	163	70	10.9654	1.725	0.610648	0.119258	0.035106	0.004895	0.025043	0.000719	0	0.201194	3.80846	42.9398	0.113128	20.6942	0.52214	261.904	85.1932	21.6204	8.56826	0.068839	9.97023	8.37534	1.34938	19.4645	0.024289	9.79022	21.3059	0.805473	22.8732	0.020665	0.809354	0.707092	0.025105	0.8628	0.01637	0.389906	0.998894	0.022968	0.118264	0.047881	6.2588	5.02032	1.00597
2	1	5101003	3	1	173	81	15.62	1.90909	0.765546	0.167668	0.027118	0.00507	0.030803	0.001473	0	0.201194	3.80846	42.9398	0.113128	20.6942	0.52214	261.904	85.1932	21.6204	8.56826	0.068839	9.97023	8.37534	1.34938	19.4645	0.024289	9.79022	21.3059	0.805473	22.8732	0.020665	0.809354	0.707092	0.025105	0.8628	0.01637	0.389906	0.998894	0.022968	0.118264	0.047881	6.2588	5.02032	1.00597
2	1	5121067	3	2	158	60	10.1959	1.57959	0.559174	0.164014	0.001416	0.007333	0.013006	0.005945	0	0.255306	2.91678	22.657	0.743747	53.653	0.833665	436.378	71.3447	9.58643	16.3333	0.068839	9.97023	8.37534	1.34938	19.4645	0.024289	9.79022	21.3059	0.805473	22.8732	0.02053	0.6813	0.8988	0.0258	0.6141	0.02819	0.7711	0.7393	0.00776	0.12405	0.047881	6.2588	5.02032	1.00597
2	1	5121006	3	2	160	62.5	10.3882	1.62106	0.573855	0.141555	0.022233	0.005194	0.016714	0.005458	0	0.210485	9.73723	25.1266	0.446402	57.6089	0.783733	474.752	79.4236	10.9416	23.2347	0.068839	9.97023	8.37534	1.34938	19.4645	0.024289	9.79022	21.3059	0.805473	22.8732	0.020772	0.675908	0.898192	0.02604	1.4261	0.021118	0.40945	0.968969	0.014104	0.108955	0.047881	6.2588	5.02032	1.00597
2	1	5121090	3	2	160	50	9.42638	1.46619	0.519031	0.161682	0.025218	0.004769	0.017169	0.005743	0	0.210485	9.73723	25.1266	0.446402	57.6089	0.783733	474.752	79.4236	10.9416	23.2347	0.068839	9.97023	8.37534	1.34938	19.4645	0.024289	9.79022	21.3059	0.805473	22.8732	0.02093	0.6448	0.9062	0.02231	0.4947	0.0209	0.355	1.054	0.020805	0.12465	0.047881	6.2588	5.02032	1.00597
2	1	5121093	3	1	168	70	13.5153	1.75655	0.704377	0.122881	0.059061	0.014653	0.005057	0.002021	0	0.210485	9.73723	25.1266	0.446402	57.6089	0.783733	474.752	79.4236	10.9416	23.2347	0.068839	9.97023	8.37534	1.34938	19.4645	0.024289	9.79022	21.3059	0.805473	22.8732	0.020772	0.675908	0.898192	0.02604	1.4261	0.021118	0.40945	0.968969	0.014104	0.108955	0.047881	6.2588	5.02032	1.00597
2	1	5121045	3	2	162	60	10.1959	1.60346	0.567625	0.163129	0.002301	0.007333	0.013125	0.001262	0	0.210485	9.73723	25.1266	0.446402	57.6089	0.783733	474.752	79.4236	10.9416	23.2347	0.112857	16.6806	20.4389	1.94828	66.3768	0.063236	9.97222	21.8014	0.392569	23.5344	0.02016	0.5867	0.8276	0.02807	0.8345	0.01725	0.3281	1.035	0.00515	0.1073	0.047881	6.2588	5.02032	1.00597
2	1	5121038	3	2	162	55	9.81113	1.54189	0.545829	0.151817	0.023861	0.00693	0.014339	0.003407	0	0.210485	9.73723	25.1266	0.446402	57.6089	0.783733	474.752	79.4236	10.9416	23.2347	0.068839	9.97023	8.37534	1.34938	19.4645	0.024289	9.79022	21.3059	0.805473	22.8732	0.020772	0.675908	0.898192	0.02604	1.4261	0.021118	0.40945	0.968969	0.014104	0.108955	0.047881	6.2588	5.02032	1.00597
2	1	5121013	3	2	161	65	10.5806	1.6561	0.586261	0.136209	0.021774	0.007509	0.014808	0.007431	0	0.210485	9.73723	25.1266	0.446402	57.6089	0.783733	474.752	79.4236	10.9416	23.2347	0.068839	9.97023	8.37534	1.34938	19.4645	0.024289	9.79022	21.3059	0.805473	22.8732	0.020772	0.675908	0.898192	0.02604	1.4261	0.021118	0.40945	0.968969	0.014104	0.108955	0.047881	6.2588	5.02032	1.00597
2	1	5101015	3	1	173	70	14.3103	1.78774	0.716882	0.191868	0.005628	0.010343	0.015357	0.002394	0	0.201194	3.80846	42.9398	0.113128	20.6942	0.52214	261.904	85.1932	21.6204	8.56826	0.068839	9.97023	8.37534	1.34938	19.4645	0.024289	9.79022	21.3059	0.805473	22.8732	0.020665	0.809354	0.707092	0.025105	0.8628	0.01637	0.389906	0.998894	0.022968	0.118264	0.047881	6.2588	5.02032	1.00597
2	1	5121017	3	2	165	70	10.9654	1.73766	0.615133	0.130147	0.020954	0.008159	0.010179	0.007254	0	0.210485	9.73723	25.1266	0.446402	57.6089	0.783733	474.752	79.4236	10.9416	23.2347	0.068839	9.97023	8.37534	1.34938	19.4645	0.024289	9.79022	21.3059	0.805473	22.8732	0.020772	0.675908	0.898192	0.02604	1.4261	0.021118	0.40945	0.968969	0.014104	0.108955	0.047881	6.2588	5.02032	1.00597
2	1	5121056	3	1	160	68	14.0721	1.68377	0.675191	0.13631	0.063303	0.010778	0.006618	0.004333	0	0.210485	9.73723	25.1266	0.446402	57.6089	0.783733	474.752	79.4236	10.9416	23.2347	0.068839	9.97023	8.37534	1.34938	19.4645	0.024289	9.79022	21.3059	0.805473	22.8732	0.020772	0.675908	0.898192	0.02604	1.4261	0.021118	0.40945	0.968969	0.014104	0.108955	0.047881	6.2588	5.02032	1.00597
2	1	5111083	3	2	160	65	10.5806	1.64993	0.584074	0.123017	0.042051	0.001696	0.024643	0.003525	0	0.313293	11.9045	30.4297	0.507766	32.2617	0.720747	407.108	90.3384	16.1257	19.9372	0.068839	9.97023	8.37534	1.34938	19.4645	0.024289	9.79022	21.3059	0.805473	22.8732	0.021543	0.894556	0.722056	0.037511	0.642411	0.017762	0.346244	0.958067	0.021431	0.116189	0.047881	6.2588	5.02032	1.00597
2	1	5121050	3	2	170	67	10.7345	1.73454	0.614027	0.135232	0.021431	0.006224	0.011771	0.008917	0	0.210485	9.73723	25.1266	0.446402	57.6089	0.783733	474.752	79.4236	10.9416	23.2347	0.068839	9.97023	8.37534	1.34938	19.4645	0.024289	9.79022	21.3059	0.805473	22.8732	0.020772	0.675908	0.898192	0.02604	1.4261	0.021118	0.40945	0.968969	0.014104	0.108955	0.047881	6.2588	5.02032	1.00597
2	1	5111085	3	2	155	69	11.6143	1.66289	0.588661	0.132905	0.032963	0.00526	0.023214	0.002845	0	0.313293	11.9045	30.4297	0.507766	32.2617	0.720747	407.108	90.3384	16.1257	19.9372	0.068839	9.97023	8.37534	1.34938	19.4645	0.024289	9.79022	21.3059	0.805473	22.8732	0.021543	0.894556	0.722056	0.037511	0.642411	0.017762	0.346244	0.958067	0.021431	0.116189	0.047881	6.2588	5.02032	1.00597
2	1	5121060	3	2	155	69	11.6143	1.66289	0.588661	0.142074	0.022515	0.006539	0.018318	0.002922	0	0.210485	9.73723	25.1266	0.446402	57.6089	0.783733	474.752	79.4236	10.9416	23.2347	0.068839	9.97023	8.37534	1.34938	19.4645	0.024289	9.79022	21.3059	0.805473	22.8732	0.020772	0.675908	0.898192	0.02604	1.4261	0.021118	0.40945	0.968969	0.014104	0.108955	0.047881	6.2588	5.02032	1.00597
2	1	5121028	3	1	175	70	13.5153	1.80011	0.721843	0.127176	0.059061	0.010056	0.005357	0.00375	0	0.210485	9.73723	25.1266	0.446402	57.6089	0.783733	474.752	79.4236	10.9416	23.2347	0.068839	9.97023	8.37534	1.34938	19.4645	0.024289	9.79022	21.3059	0.805473	22.8732	0.020772	0.675908	0.898192	0.02604	1.4261	0.021118	0.40945	0.968969	0.014104	0.108955	0.047881	6.2588	5.02032	1.00597
2	1	5121051	3	1	170	68	14.0721	1.74614	0.700203	0.137731	0.063303	0.009358	0.00984	0.007811	0	0.210485	9.73723	25.1266	0.446402	57.6089	0.783733	474.752	79.4236	10.9416	23.2347	0.068839	9.97023	8.37534	1.34938	19.4645	0.024289	9.79022	21.3059	0.805473	22.8732	0.020772	0.675908	0.898192	0.02604	1.4261	0.021118	0.40945	0.968969	0.014104	0.108955	0.047881	6.2588	5.02032	1.00597
2	1	5101012	3	1	174	65	13.7149	1.73509	0.695771	0.132565	0.064472	0.017479	0.028077	0.002947	0	0.201194	3.80846	42.9398	0.113128	20.6942	0.52214	261.904	85.1932	21.6204	8.56826	0.068839	9.97023	8.37534	1.34938	19.4645	0.024289	9.79022	21.3059	0.805473	22.8732	0.020665	0.809354	0.707092	0.025105	0.8628	0.01637	0.389906	0.998894	0.022968	0.118264	0.047881	6.2588	5.02032	1.00597
2	1	5111010	3	2	155	60	10.1959	1.56152	0.552779	0.143431	0.02273	0.006602	0.013144	0.003253	0	0.308597	18.5259	25.6595	0.476643	37.0351	0.869204	246.962	102.357	15.1905	26.8029	0.068839	9.97023	8.37534	1.34938	19.4645	0.024289	9.79022	21.3059	0.805473	22.8732	0.021543	0.894556	0.722056	0.037511	0.642411	0.017762	0.346244	0.958067	0.021431	0.116189	0.047881	6.2588	5.02032	1.00597
2	1	5121016	3	2	169	74	11.2732	1.80746	0.639839	0.126567	0.020377	0.007934	0.010304	0.007124	0	0.210485	9.73723	25.1266	0.446402	57.6089	0.783733	474.752	79.4236	10.9416	23.2347	0.068839	9.97023	8.37534	1.34938	19.4645	0.024289	9.79022	21.3059	0.805473	22.8732	0.020772	0.675908	0.898192	0.02604	1.4261	0.021118	0.40945	0.968969	0.014104	0.108955	0.047881	6.2588	5.02032	1.00597
2	1	5121061	3	1	182	73	14.6675	1.8781	0.753119	0.133725	0.061462	0.009085	0.007877	0.003445	0	0.210485	9.73723	25.1266	0.446402	57.6089	0.783733	474.752	79.4236	10.9416	23.2347	0.068839	9.97023	8.37534	1.34938	19.4645	0.024289	9.79022	21.3059	0.805473	22.8732	0.020772	0.675908	0.898192	0.02604	1.4261	0.021118	0.40945	0.968969	0.014104	0.108955	0.047881	6.2588	5.02032	1.00597
2	1	5101010	3	2	162	58	10.042	1.57918	0.559031	0.152423	0.01046	0.01314	0.012284	0.00624	0.001134	0.201194	3.80846	42.9398	0.113128	20.6942	0.52214	261.904	85.1932	21.6204	8.56826	0.043475	22.7639	14.0778	1.54967	17.796	0.036069	9.88889	13.2875	2.46764	13.3956	0.020665	0.809354	0.707092	0.025105	0.8628	0.01637	0.389906	0.998894	0.022968	0.118264	0.047881	6.2588	5.02032	1.00597
2	1	5101045	3	2	158	70	10.9654	1.69305	0.599339	0.137382	0.012495	0.010334	0.010536	0.007256	0.002183	0.201194	3.80846	42.9398	0.113128	20.6942	0.52214	261.904	85.1932	21.6204	8.56826	0.068839	9.97023	8.37534	1.34938	19.4645	0.024289	9.79022	21.3059	0.805473	22.8732	0.02038	0.7548	0.6429	0.03012	1.186	0.009369	0.4313	0.9637	0.02247	0.12405	0.047881	6.2588	5.02032	1.00597
2	2	5251083	1	2	166	59	12.299	1.61484	0.571653	0.137525	0.06626	0.009017	0.011648	0.004144	0.00625	0.233124	77.2771	24.5852	1.47888	67.0467	0.776438	358.21	97.007	10.2703	13.2737	0.215153	14.1284	12.2919	1.34945	25.3202	0.025933	8.25195	20.7154	0.466986	32.653	0.021181	1.96831	0.494859	0.061707	0.600236	0.031154	1.06425	0.810768	0.017083	0.123419	0.095522	9.50231	13.5708	1.92566
2	2	5281126	1	1	177	70	17.0416	1.81242	0.726781	0.195268	0.038039	0.015216	0.012143	0.006904	0	0.406639	10.0737	12.2616	2.58491	43.7846	1.05042	616.551	116.188	10.5164	9.42208	0.215153	14.1284	12.2919	1.34945	25.3202	0.025933	8.25195	20.7154	0.466986	32.653	0.020994	1.11886	0.62382	0.031221	0.57452	0.023487	0.7971	0.81715	0.022666	0.125488	0.095522	9.50231	13.5708	1.92566
2	2	5271088	1	1	170	70	17.0416	1.76907	0.709397	0.173764	0.061234	0.013525	0.008713	0	0.008508	0.233124	77.2771	24.5852	1.47888	67.0467	0.776438	358.21	97.007	10.2703	13.2737	0.215153	14.1284	12.2919	1.34945	25.3202	0.025933	8.25195	20.7154	0.466986	32.653	0.021181	1.96831	0.494859	0.061707	0.600236	0.031154	1.06425	0.810768	0.017083	0.123419	0.095522	9.50231	13.5708	1.92566
2	2	5271090	1	1	170	70	17.0416	1.76907	0.709397	0.195027	0.037266	0.01623	0.015714	0.000105	0.004296	0.233124	77.2771	24.5852	1.47888	67.0467	0.776438	358.21	97.007	10.2703	13.2737	0.215153	14.1284	12.2919	1.34945	25.3202	0.025933	8.25195	20.7154	0.466986	32.653	0.021181	1.96831	0.494859	0.061707	0.600236	0.031154	1.06425	0.810768	0.017083	0.123419	0.095522	9.50231	13.5708	1.92566
2	2	5271045	1	1	175	65	16.4584	1.74107	0.698167	0.184243	0.063688	0.01055	0.009721	0.002902	0	0.233124	77.2771	24.5852	1.47888	67.0467	0.776438	358.21	97.007	10.2703	13.2737	0.215153	14.1284	12.2919	1.34945	25.3202	0.025933	8.25195	20.7154	0.466986	32.653	0.021181	1.96831	0.494859	0.061707	0.600236	0.031154	1.06425	0.810768	0.017083	0.123419	0.095522	9.50231	13.5708	1.92566
2	2	5251082	1	1	180	60	17.1239	1.7081	0.684947	0.185209	0.098873	0.007984	0.013223	0.005014	0.0065	0.233124	77.2771	24.5852	1.47888	67.0467	0.776438	358.21	97.007	10.2703	13.2737	0.215153	14.1284	12.2919	1.34945	25.3202	0.025933	8.25195	20.7154	0.466986	32.653	0.021181	1.96831	0.494859	0.061707	0.600236	0.031154	1.06425	0.810768	0.017083	0.123419	0.095522	9.50231	13.5708	1.92566
2	2	5251042	1	1	176	90	19.3744	2.02254	0.81104	0.167708	0.043825	0.008222	0.008889	0.000936	0.008502	0.233124	77.2771	24.5852	1.47888	67.0467	0.776438	358.21	97.007	10.2703	13.2737	0.215153	14.1284	12.2919	1.34945	25.3202	0.025933	8.25195	20.7154	0.466986	32.653	0.021181	1.96831	0.494859	0.061707	0.600236	0.031154	1.06425	0.810768	0.017083	0.123419	0.095522	9.50231	13.5708	1.92566
2	2	5251007	1	2	160	82.5	12.8446	1.83678	0.650221	0.14698	0.007785	0.00417	0.016515	0.000742	0	0.233124	77.2771	24.5852	1.47888	67.0467	0.776438	358.21	97.007	10.2703	13.2737	0.215153	14.1284	12.2919	1.34945	25.3202	0.025933	8.25195	20.7154	0.466986	32.653	0.021181	1.96831	0.494859	0.061707	0.600236	0.031154	1.06425	0.810768	0.017083	0.123419	0.095522	9.50231	13.5708	1.92566
2	2	5271078	1	2	165	44	10.1938	1.41002	0.499147	0.175329	0.052381	0.008794	0.017638	0.001825	0.010789	0.233124	77.2771	24.5852	1.47888	67.0467	0.776438	358.21	97.007	10.2703	13.2737	0.215153	14.1284	12.2919	1.34945	25.3202	0.025933	8.25195	20.7154	0.466986	32.653	0.021181	1.96831	0.494859	0.061707	0.600236	0.031154	1.06425	0.810768	0.017083	0.123419	0.095522	9.50231	13.5708	1.92566
2	2	5251063	1	2	163	49	11.2406	1.4692	0.520098	0.172755	0.051866	0.009558	0.017879	0.000375	0.010095	0.233124	77.2771	24.5852	1.47888	67.0467	0.776438	358.21	97.007	10.2703	13.2737	0.215153	14.1284	12.2919	1.34945	25.3202	0.025933	8.25195	20.7154	0.466986	32.653	0.021181	1.96831	0.494859	0.061707	0.600236	0.031154	1.06425	0.810768	0.017083	0.123419	0.095522	9.50231	13.5708	1.92566
2	2	5251072	1	1	178	73	17.3915	1.85323	0.743144	0.201724	0.024817	0.016663	0.015851	0.004125	0.006431	0.233124	77.2771	24.5852	1.47888	67.0467	0.776438	358.21	97.007	10.2703	13.2737	0.215153	14.1284	12.2919	1.34945	25.3202	0.025933	8.25195	20.7154	0.466986	32.653	0.021181	1.96831	0.494859	0.061707	0.600236	0.031154	1.06425	0.810768	0.017083	0.123419	0.095522	9.50231	13.5708	1.92566
2	2	5251066	1	1	164	62	16.1085	1.63932	0.657367	0.185443	0.06535	0.014434	0.008351	0.000147	0.008902	0.233124	77.2771	24.5852	1.47888	67.0467	0.776438	358.21	97.007	10.2703	13.2737	0.215153	14.1284	12.2919	1.34945	25.3202	0.025933	8.25195	20.7154	0.466986	32.653	0.021181	1.96831	0.494859	0.061707	0.600236	0.031154	1.06425	0.810768	0.017083	0.123419	0.095522	9.50231	13.5708	1.92566
2	2	5281110	1	1	170	60	15.8752	1.65051	0.661855	0.185184	0.067275	0.017639	0.014048	0.005387	0.006969	0.267159	64.8347	26.3542	1.61761	72.5448	0.796934	322.274	91.0807	10.1795	13.5441	0.215153	14.1284	12.2919	1.34945	25.3202	0.025933	8.25195	20.7154	0.466986	32.653	0.020994	1.11886	0.62382	0.031221	0.57452	0.023487	0.7971	0.81715	0.022666	0.125488	0.095522	9.50231	13.5708	1.92566
2	2	5271091	1	1	165	55	15.292	1.55896	0.625143	0.220112	0.045181	0.018536	0.016364	0.000118	0.004819	0.233124	77.2771	24.5852	1.47888	67.0467	0.776438	358.21	97.007	10.2703	13.2737	0.215153	14.1284	12.2919	1.34945	25.3202	0.025933	8.25195	20.7154	0.466986	32.653	0.021181	1.96831	0.494859	0.061707	0.600236	0.031154	1.06425	0.810768	0.017083	0.123419	0.095522	9.50231	13.5708	1.92566
2	2	5251103	1	1	171	67	16.6917	1.74065	0.698002	0.182169	0.062662	0.009489	0.022388	0.006495	0.00577	0.233124	77.2771	24.5852	1.47888	67.0467	0.776438	358.21	97.007	10.2703	13.2737	0.215153	14.1284	12.2919	1.34945	25.3202	0.025933	8.25195	20.7154	0.466986	32.653	0.021181	1.96831	0.494859	0.061707	0.600236	0.031154	1.06425	0.810768	0.017083	0.123419	0.095522	9.50231	13.5708	1.92566
2	2	5251047	1	1	170	71	17.1582	1.7804	0.713939	0.173193	0.064303	0.009204	0.022183	0.001114	0	0.233124	77.2771	24.5852	1.47888	67.0467	0.776438	358.21	97.007	10.2703	13.2737	0.215153	14.1284	12.2919	1.34945	25.3202	0.025933	8.25195	20.7154	0.466986	32.653	0.021181	1.96831	0.494859	0.061707	0.600236	0.031154	1.06425	0.810768	0.017083	0.123419	0.095522	9.50231	13.5708	1.92566
2	2	5271061	1	1	165	49	14.5922	1.47999	0.593477	0.222895	0.074904	0.006204	0.012447	0.005999	0	0.233124	77.2771	24.5852	1.47888	67.0467	0.776438	358.21	97.007	10.2703	13.2737	0.215153	14.1284	12.2919	1.34945	25.3202	0.025933	8.25195	20.7154	0.466986	32.653	0.021181	1.96831	0.494859	0.061707	0.600236	0.031154	1.06425	0.810768	0.017083	0.123419	0.095522	9.50231	13.5708	1.92566
2	2	5251098	1	2	165	50	10.6069	1.49351	0.528703	0.166912	0.035504	0.014143	0.01725	0.003858	0	0.233124	77.2771	24.5852	1.47888	67.0467	0.776438	358.21	97.007	10.2703	13.2737	0.215153	14.1284	12.2919	1.34945	25.3202	0.025933	8.25195	20.7154	0.466986	32.653	0.021181	1.96831	0.494859	0.061707	0.600236	0.031154	1.06425	0.810768	0.017083	0.123419	0.095522	9.50231	13.5708	1.92566
2	2	5271106	1	1	172	60	15.8752	1.66213	0.666516	0.203165	0.049295	0.017639	0.0175	0.004271	0.007018	0.233124	77.2771	24.5852	1.47888	67.0467	0.776438	358.21	97.007	10.2703	13.2737	0.215153	14.1284	12.2919	1.34945	25.3202	0.025933	8.25195	20.7154	0.466986	32.653	0.021181	1.96831	0.494859	0.061707	0.600236	0.031154	1.06425	0.810768	0.017083	0.123419	0.095522	9.50231	13.5708	1.92566
2	2	5271080	1	2	168	60	11.2955	1.63883	0.580147	0.141771	0.042564	0.007844	0.012935	0.002011	0.00692	0.233124	77.2771	24.5852	1.47888	67.0467	0.776438	358.21	97.007	10.2703	13.2737	0.215153	14.1284	12.2919	1.34945	25.3202	0.025933	8.25195	20.7154	0.466986	32.653	0.021181	1.96831	0.494859	0.061707	0.600236	0.031154	1.06425	0.810768	0.017083	0.123419	0.095522	9.50231	13.5708	1.92566
2	2	5271068	1	2	159	45	10.2627	1.39305	0.493138	0.172591	0.051563	0.008657	0.018357	0.004514	0.007842	0.233124	77.2771	24.5852	1.47888	67.0467	0.776438	358.21	97.007	10.2703	13.2737	0.215153	14.1284	12.2919	1.34945	25.3202	0.025933	8.25195	20.7154	0.466986	32.653	0.021181	1.96831	0.494859	0.061707	0.600236	0.031154	1.06425	0.810768	0.017083	0.123419	0.095522	9.50231	13.5708	1.92566
2	2	5251031	1	2	171	55	11.7634	1.59273	0.563826	0.170721	0.043158	0.004456	0.022955	0.006274	0	0.233124	77.2771	24.5852	1.47888	67.0467	0.776438	358.21	97.007	10.2703	13.2737	0.215153	14.1284	12.2919	1.34945	25.3202	0.025933	8.25195	20.7154	0.466986	32.653	0.021181	1.96831	0.494859	0.061707	0.600236	0.031154	1.06425	0.810768	0.017083	0.123419	0.095522	9.50231	13.5708	1.92566
2	2	5251095	1	1	173	70	17.0416	1.78774	0.716882	0.190438	0.041855	0.01623	0.012857	0.000213	0.005406	0.233124	77.2771	24.5852	1.47888	67.0467	0.776438	358.21	97.007	10.2703	13.2737	0.215153	14.1284	12.2919	1.34945	25.3202	0.025933	8.25195	20.7154	0.466986	32.653	0.021181	1.96831	0.494859	0.061707	0.600236	0.031154	1.06425	0.810768	0.017083	0.123419	0.095522	9.50231	13.5708	1.92566
2	2	5271076	1	1	176	80	18.208	1.91814	0.769172	0.160869	0.057247	0.014225	0.007624	0.002997	0.008072	0.233124	77.2771	24.5852	1.47888	67.0467	0.776438	358.21	97.007	10.2703	13.2737	0.215153	14.1284	12.2919	1.34945	25.3202	0.025933	8.25195	20.7154	0.466986	32.653	0.021181	1.96831	0.494859	0.061707	0.600236	0.031154	1.06425	0.810768	0.017083	0.123419	0.095522	9.50231	13.5708	1.92566
2	2	5251060	1	2	165	45	10.2627	1.42435	0.504221	0.172591	0.051563	0.008657	0.016368	0.006924	0	0.233124	77.2771	24.5852	1.47888	67.0467	0.776438	358.21	97.007	10.2703	13.2737	0.215153	14.1284	12.2919	1.34945	25.3202	0.025933	8.25195	20.7154	0.466986	32.653	0.021181	1.96831	0.494859	0.061707	0.600236	0.031154	1.06425	0.810768	0.017083	0.123419	0.095522	9.50231	13.5708	1.92566
2	2	5271023	1	1	166	76	19.7095	1.80972	0.725699	0.189631	0.065229	0.009877	0.011327	0.003969	0	0.233124	77.2771	24.5852	1.47888	67.0467	0.776438	358.21	97.007	10.2703	13.2737	0.215153	14.1284	12.2919	1.34945	25.3202	0.025933	8.25195	20.7154	0.466986	32.653	0.021181	1.96831	0.494859	0.061707	0.600236	0.031154	1.06425	0.810768	0.017083	0.123419	0.095522	9.50231	13.5708	1.92566
2	2	5281096	1	2	165	50	11.0938	1.49351	0.528703	0.173472	0.038234	0.014792	0.030964	0.000996	0	0.160063	24.3341	22.5186	1.17521	40.2867	0.338572	302.587	120.477	11.778	10.0006	0.215153	14.1284	12.2919	1.34945	25.3202	0.025933	8.25195	20.7154	0.466986	32.653	0.020994	1.11886	0.62382	0.031221	0.57452	0.023487	0.7971	0.81715	0.022666	0.125488	0.095522	9.50231	13.5708	1.92566
2	2	5281037	1	2	165	50	11.3141	1.49351	0.528703	0.171349	0.054933	0.004714	0.03325	0.003817	0.001344	0.406639	10.0737	12.2616	2.58491	43.7846	1.05042	616.551	116.188	10.5164	9.42208	0.215153	14.1284	12.2919	1.34945	25.3202	0.025933	8.25195	20.7154	0.466986	32.653	0.020994	1.11886	0.62382	0.031221	0.57452	0.023487	0.7971	0.81715	0.022666	0.125488	0.095522	9.50231	13.5708	1.92566
2	2	5251092	1	1	170	70	17.7536	1.76907	0.709397	0.230003	0.017078	0.011826	0.032143	0.001404	0.006578	0.233124	77.2771	24.5852	1.47888	67.0467	0.776438	358.21	97.007	10.2703	13.2737	0.215153	14.1284	12.2919	1.34945	25.3202	0.025933	8.25195	20.7154	0.466986	32.653	0.021181	1.96831	0.494859	0.061707	0.600236	0.031154	1.06425	0.810768	0.017083	0.123419	0.095522	9.50231	13.5708	1.92566
2	2	5271086	1	1	168	60	15.8752	1.63883	0.657172	0.187012	0.06655	0.016537	0.010165	0.000569	0.00692	0.233124	77.2771	24.5852	1.47888	67.0467	0.776438	358.21	97.007	10.2703	13.2737	0.215153	14.1284	12.2919	1.34945	25.3202	0.025933	8.25195	20.7154	0.466986	32.653	0.021181	1.96831	0.494859	0.061707	0.600236	0.031154	1.06425	0.810768	0.017083	0.123419	0.095522	9.50231	13.5708	1.92566
2	2	5251005	1	2	168	70	11.984	1.75655	0.621819	0.119573	0.048694	0.006499	0.012321	0.003694	0.0083	0.233124	77.2771	24.5852	1.47888	67.0467	0.776438	358.21	97.007	10.2703	13.2737	0.215153	14.1284	12.2919	1.34945	25.3202	0.025933	8.25195	20.7154	0.466986	32.653	0.021181	1.96831	0.494859	0.061707	0.600236	0.031154	1.06425	0.810768	0.017083	0.123419	0.095522	9.50231	13.5708	1.92566
2	2	5251073	1	2	155	42	10.0224	1.32997	0.47081	0.208824	0.021874	0.012902	0.026658	0.005146	0	0.233124	77.2771	24.5852	1.47888	67.0467	0.776438	358.21	97.007	10.2703	13.2737	0.215153	14.1284	12.2919	1.34945	25.3202	0.025933	8.25195	20.7154	0.466986	32.653	0.021181	1.96831	0.494859	0.061707	0.600236	0.031154	1.06425	0.810768	0.017083	0.123419	0.095522	9.50231	13.5708	1.92566
2	2	5271095	1	1	175	60	15.8752	1.67947	0.673467	0.207732	0.044728	0.017639	0.015	0.000233	0.004758	0.233124	77.2771	24.5852	1.47888	67.0467	0.776438	358.21	97.007	10.2703	13.2737	0.215153	14.1284	12.2919	1.34945	25.3202	0.025933	8.25195	20.7154	0.466986	32.653	0.021181	1.96831	0.494859	0.061707	0.600236	0.031154	1.06425	0.810768	0.017083	0.123419	0.095522	9.50231	13.5708	1.92566
2	2	5271062	1	1	170	60	15.8752	1.65051	0.661855	0.193471	0.06655	0.010077	0.010165	0.004776	0.009261	0.233124	77.2771	24.5852	1.47888	67.0467	0.776438	358.21	97.007	10.2703	13.2737	0.215153	14.1284	12.2919	1.34945	25.3202	0.025933	8.25195	20.7154	0.466986	32.653	0.021181	1.96831	0.494859	0.061707	0.600236	0.031154	1.06425	0.810768	0.017083	0.123419	0.095522	9.50231	13.5708	1.92566
2	2	5271022	1	1	179	89	20.6623	2.03291	0.815198	0.169761	0.058394	0.008842	0.009673	0.000381	0	0.233124	77.2771	24.5852	1.47888	67.0467	0.776438	358.21	97.007	10.2703	13.2737	0.215153	14.1284	12.2919	1.34945	25.3202	0.025933	8.25195	20.7154	0.466986	32.653	0.021181	1.96831	0.494859	0.061707	0.600236	0.031154	1.06425	0.810768	0.017083	0.123419	0.095522	9.50231	13.5708	1.92566
2	2	5251012	1	2	162	75	12.3282	1.77283	0.627583	0.140747	0.023629	0.003425	0.018167	0.00394	0.008943	0.233124	77.2771	24.5852	1.47888	67.0467	0.776438	358.21	97.007	10.2703	13.2737	0.215153	14.1284	12.2919	1.34945	25.3202	0.025933	8.25195	20.7154	0.466986	32.653	0.021181	1.96831	0.494859	0.061707	0.600236	0.031154	1.06425	0.810768	0.017083	0.123419	0.095522	9.50231	13.5708	1.92566
2	2	5271014	1	2	170	78	13.3704	1.85735	0.657501	0.129723	0.038756	0.006507	0.009443	0.004465	0	0.233124	77.2771	24.5852	1.47888	67.0467	0.776438	358.21	97.007	10.2703	13.2737	0.215153	14.1284	12.2919	1.34945	25.3202	0.025933	8.25195	20.7154	0.466986	32.653	0.021181	1.96831	0.494859	0.061707	0.600236	0.031154	1.06425	0.810768	0.017083	0.123419	0.095522	9.50231	13.5708	1.92566
2	2	5251106	1	1	177	80	19.2845	1.92467	0.771792	0.176265	0.060632	0.009181	0.01875	0.006015	0	0.233124	77.2771	24.5852	1.47888	67.0467	0.776438	358.21	97.007	10.2703	13.2737	0.215153	14.1284	12.2919	1.34945	25.3202	0.025933	8.25195	20.7154	0.466986	32.653	0.021181	1.96831	0.494859	0.061707	0.600236	0.031154	1.06425	0.810768	0.017083	0.123419	0.095522	9.50231	13.5708	1.92566
2	2	5251011	1	2	162	60	11.2955	1.60346	0.567625	0.161195	0.027062	0.003922	0.040032	0.004009	0.009554	0.233124	77.2771	24.5852	1.47888	67.0467	0.776438	358.21	97.007	10.2703	13.2737	0.215153	14.1284	12.2919	1.34945	25.3202	0.025933	8.25195	20.7154	0.466986	32.653	0.021181	1.96831	0.494859	0.061707	0.600236	0.031154	1.06425	0.810768	0.017083	0.123419	0.095522	9.50231	13.5708	1.92566
2	2	5271047	1	1	173	65	16.4584	1.7291	0.693369	0.184243	0.063688	0.01055	0.008735	0.006761	0	0.233124	77.2771	24.5852	1.47888	67.0467	0.776438	358.21	97.007	10.2703	13.2737	0.215153	14.1284	12.2919	1.34945	25.3202	0.025933	8.25195	20.7154	0.466986	32.653	0.021181	1.96831	0.494859	0.061707	0.600236	0.031154	1.06425	0.810768	0.017083	0.123419	0.095522	9.50231	13.5708	1.92566
2	2	5271104	1	1	168	65	16.4584	1.69894	0.681275	0.193698	0.047903	0.01688	0.016154	0.004102	0.005532	0.233124	77.2771	24.5852	1.47888	67.0467	0.776438	358.21	97.007	10.2703	13.2737	0.215153	14.1284	12.2919	1.34945	25.3202	0.025933	8.25195	20.7154	0.466986	32.653	0.021181	1.96831	0.494859	0.061707	0.600236	0.031154	1.06425	0.810768	0.017083	0.123419	0.095522	9.50231	13.5708	1.92566
2	2	5251028	1	2	170	56	11.02	1.60006	0.56642	0.148924	0.044493	0.00747	0.013153	0.009524	0	0.233124	77.2771	24.5852	1.47888	67.0467	0.776438	358.21	97.007	10.2703	13.2737	0.215153	14.1284	12.2919	1.34945	25.3202	0.025933	8.25195	20.7154	0.466986	32.653	0.021181	1.96831	0.494859	0.061707	0.600236	0.031154	1.06425	0.810768	0.017083	0.123419	0.095522	9.50231	13.5708	1.92566
2	2	5271058	1	1	170	80	18.208	1.87863	0.75333	0.170353	0.057247	0.004742	0.007624	0.004664	0	0.233124	77.2771	24.5852	1.47888	67.0467	0.776438	358.21	97.007	10.2703	13.2737	0.215153	14.1284	12.2919	1.34945	25.3202	0.025933	8.25195	20.7154	0.466986	32.653	0.021181	1.96831	0.494859	0.061707	0.600236	0.031154	1.06425	0.810768	0.017083	0.123419	0.095522	9.50231	13.5708	1.92566
2	2	5281029	1	1	180	80	18.208	1.94417	0.779614	0.165958	0.052158	0.014225	0.022321	0.004101	0.000587	0.406639	10.0737	12.2616	2.58491	43.7846	1.05042	616.551	116.188	10.5164	9.42208	0.215153	14.1284	12.2919	1.34945	25.3202	0.025933	8.25195	20.7154	0.466986	32.653	0.020994	1.11886	0.62382	0.031221	0.57452	0.023487	0.7971	0.81715	0.022666	0.125488	0.095522	9.50231	13.5708	1.92566
2	2	5271065	1	1	182	98	20.3075	2.14425	0.859845	0.151523	0.052121	0.007892	0.006223	0.003191	0.004631	0.233124	77.2771	24.5852	1.47888	67.0467	0.776438	358.21	97.007	10.2703	13.2737	0.215153	14.1284	12.2919	1.34945	25.3202	0.025933	8.25195	20.7154	0.466986	32.653	0.021181	1.96831	0.494859	0.061707	0.600236	0.031154	1.06425	0.810768	0.017083	0.123419	0.095522	9.50231	13.5708	1.92566
2	2	5281025	1	1	182	71	17.1582	1.85477	0.743763	0.212296	0.027691	0.006713	0.008214	0.001742	0.000903	0.267159	64.8347	26.3542	1.61761	72.5448	0.796934	322.274	91.0807	10.1795	13.5441	0.215153	14.1284	12.2919	1.34945	25.3202	0.025933	8.25195	20.7154	0.466986	32.653	0.020994	1.11886	0.62382	0.031221	0.57452	0.023487	0.7971	0.81715	0.022666	0.125488	0.095522	9.50231	13.5708	1.92566
2	2	5251064	1	2	158	53	10.8135	1.49382	0.528814	0.149397	0.04613	0.012752	0.016058	0.001409	0.005966	0.233124	77.2771	24.5852	1.47888	67.0467	0.776438	358.21	97.007	10.2703	13.2737	0.215153	14.1284	12.2919	1.34945	25.3202	0.025933	8.25195	20.7154	0.466986	32.653	0.021181	1.96831	0.494859	0.061707	0.600236	0.031154	1.06425	0.810768	0.017083	0.123419	0.095522	9.50231	13.5708	1.92566
2	2	5281076	1	1	178	74	17.5082	1.86461	0.747708	0.176626	0.049127	0.015773	0.022635	0.004095	0	0.233124	77.2771	24.5852	1.47888	67.0467	0.776438	358.21	97.007	10.2703	13.2737	0.215153	14.1284	12.2919	1.34945	25.3202	0.025933	8.25195	20.7154	0.466986	32.653	0.020994	1.11886	0.62382	0.031221	0.57452	0.023487	0.7971	0.81715	0.022666	0.125488	0.095522	9.50231	13.5708	1.92566
2	2	5251056	1	2	178	48	10.4693	1.53459	0.543244	0.16506	0.049314	0.008279	0.015345	0.00595	0	0.233124	77.2771	24.5852	1.47888	67.0467	0.776438	358.21	97.007	10.2703	13.2737	0.215153	14.1284	12.2919	1.34945	25.3202	0.025933	8.25195	20.7154	0.466986	32.653	0.021181	1.96831	0.494859	0.061707	0.600236	0.031154	1.06425	0.810768	0.017083	0.123419	0.095522	9.50231	13.5708	1.92566
2	2	5271100	1	1	170	75	17.6248	1.82485	0.731767	0.16773	0.059108	0.013055	0.014	0.000845	0.006164	0.233124	77.2771	24.5852	1.47888	67.0467	0.776438	358.21	97.007	10.2703	13.2737	0.215153	14.1284	12.2919	1.34945	25.3202	0.025933	8.25195	20.7154	0.466986	32.653	0.021181	1.96831	0.494859	0.061707	0.600236	0.031154	1.06425	0.810768	0.017083	0.123419	0.095522	9.50231	13.5708	1.92566
2	2	5281030	1	2	160	50	11.3141	1.46619	0.519031	0.178825	0.047456	0.004714	0.032393	0.004765	0.002541	0.406639	10.0737	12.2616	2.58491	43.7846	1.05042	616.551	116.188	10.5164	9.42208	0.215153	14.1284	12.2919	1.34945	25.3202	0.025933	8.25195	20.7154	0.466986	32.653	0.020994	1.11886	0.62382	0.031221	0.57452	0.023487	0.7971	0.81715	0.022666	0.125488	0.095522	9.50231	13.5708	1.92566
2	2	5281027	1	2	162	61	12.1219	1.61543	0.571863	0.181884	0.016146	0.00483	0.009403	0.00331	0	0.267159	64.8347	26.3542	1.61761	72.5448	0.796934	322.274	91.0807	10.1795	13.5441	0.215153	14.1284	12.2919	1.34945	25.3202	0.025933	8.25195	20.7154	0.466986	32.653	0.020994	1.11886	0.62382	0.031221	0.57452	0.023487	0.7971	0.81715	0.022666	0.125488	0.095522	9.50231	13.5708	1.92566
2	2	5251088	1	1	175	85	18.7912	1.96446	0.787747	0.20424	0.016613	0.004825	0.028571	0.0052	0	0.233124	77.2771	24.5852	1.47888	67.0467	0.776438	358.21	97.007	10.2703	13.2737	0.215153	14.1284	12.2919	1.34945	25.3202	0.025933	8.25195	20.7154	0.466986	32.653	0.021181	1.96831	0.494859	0.061707	0.600236	0.031154	1.06425	0.810768	0.017083	0.123419	0.095522	9.50231	13.5708	1.92566
2	2	5281123	1	2	165	60	12.433	1.62121	0.573909	0.186988	0.011389	0.013157	0.031967	0.001929	0.007033	0.406639	10.0737	12.2616	2.58491	43.7846	1.05042	616.551	116.188	10.5164	9.42208	0.215153	14.1284	12.2919	1.34945	25.3202	0.025933	8.25195	20.7154	0.466986	32.653	0.020994	1.11886	0.62382	0.031221	0.57452	0.023487	0.7971	0.81715	0.022666	0.125488	0.095522	9.50231	13.5708	1.92566
2	2	5281074	1	1	180	70	17.7536	1.83079	0.734147	0.195607	0.052228	0.011071	0.03	0.005721	0.00708	0.267159	64.8347	26.3542	1.61761	72.5448	0.796934	322.274	91.0807	10.1795	13.5441	0.215153	14.1284	12.2919	1.34945	25.3202	0.025933	8.25195	20.7154	0.466986	32.653	0.020994	1.11886	0.62382	0.031221	0.57452	0.023487	0.7971	0.81715	0.022666	0.125488	0.095522	9.50231	13.5708	1.92566
2	2	5251101	1	1	177	80	18.208	1.92467	0.771792	0.166426	0.057247	0.008669	0.015	0.003007	0.006262	0.233124	77.2771	24.5852	1.47888	67.0467	0.776438	358.21	97.007	10.2703	13.2737	0.215153	14.1284	12.2919	1.34945	25.3202	0.025933	8.25195	20.7154	0.466986	32.653	0.021181	1.96831	0.494859	0.061707	0.600236	0.031154	1.06425	0.810768	0.017083	0.123419	0.095522	9.50231	13.5708	1.92566
2	2	5251020	1	2	165	60	11.2955	1.62121	0.573909	0.168747	0.016287	0.007146	0.019375	0.010208	0	0.233124	77.2771	24.5852	1.47888	67.0467	0.776438	358.21	97.007	10.2703	13.2737	0.215153	14.1284	12.2919	1.34945	25.3202	0.025933	8.25195	20.7154	0.466986	32.653	0.021181	1.96831	0.494859	0.061707	0.600236	0.031154	1.06425	0.810768	0.017083	0.123419	0.095522	9.50231	13.5708	1.92566
2	2	5251075	1	2	163	57	11.8282	1.57267	0.556725	0.180976	0.019022	0.011837	0.019142	0.004483	0	0.233124	77.2771	24.5852	1.47888	67.0467	0.776438	358.21	97.007	10.2703	13.2737	0.215153	14.1284	12.2919	1.34945	25.3202	0.025933	8.25195	20.7154	0.466986	32.653	0.021181	1.96831	0.494859	0.061707	0.600236	0.031154	1.06425	0.810768	0.017083	0.123419	0.095522	9.50231	13.5708	1.92566
2	2	5271033	1	2	167	76	14.5757	1.81626	0.642955	0.145139	0.043362	0.00728	0.009691	0.005311	0	0.233124	77.2771	24.5852	1.47888	67.0467	0.776438	358.21	97.007	10.2703	13.2737	0.215153	14.1284	12.2919	1.34945	25.3202	0.025933	8.25195	20.7154	0.466986	32.653	0.021181	1.96831	0.494859	0.061707	0.600236	0.031154	1.06425	0.810768	0.017083	0.123419	0.095522	9.50231	13.5708	1.92566
2	2	5251074	1	1	172	76	17.7414	1.84869	0.741325	0.19407	0.021885	0.022348	0.015226	0.000338	0	0.233124	77.2771	24.5852	1.47888	67.0467	0.776438	358.21	97.007	10.2703	13.2737	0.215153	14.1284	12.2919	1.34945	25.3202	0.025933	8.25195	20.7154	0.466986	32.653	0.021181	1.96831	0.494859	0.061707	0.600236	0.031154	1.06425	0.810768	0.017083	0.123419	0.095522	9.50231	13.5708	1.92566
2	2	5271011	1	2	167	70	11.984	1.75027	0.619596	0.12956	0.038707	0.006499	0.010522	0.006251	0	0.233124	77.2771	24.5852	1.47888	67.0467	0.776438	358.21	97.007	10.2703	13.2737	0.215153	14.1284	12.2919	1.34945	25.3202	0.025933	8.25195	20.7154	0.466986	32.653	0.021181	1.96831	0.494859	0.061707	0.600236	0.031154	1.06425	0.810768	0.017083	0.123419	0.095522	9.50231	13.5708	1.92566
2	2	5251090	1	1	187	80	19.2845	1.98919	0.797666	0.176265	0.060632	0.009181	0.010761	0.006216	0	0.233124	77.2771	24.5852	1.47888	67.0467	0.776438	358.21	97.007	10.2703	13.2737	0.215153	14.1284	12.2919	1.34945	25.3202	0.025933	8.25195	20.7154	0.466986	32.653	0.021181	1.96831	0.494859	0.061707	0.600236	0.031154	1.06425	0.810768	0.017083	0.123419	0.095522	9.50231	13.5708	1.92566
2	2	5271083	1	1	175	50	14.7088	1.54718	0.620419	0.209969	0.073993	0.016343	0.012198	0	0.007839	0.233124	77.2771	24.5852	1.47888	67.0467	0.776438	358.21	97.007	10.2703	13.2737	0.215153	14.1284	12.2919	1.34945	25.3202	0.025933	8.25195	20.7154	0.466986	32.653	0.021181	1.96831	0.494859	0.061707	0.600236	0.031154	1.06425	0.810768	0.017083	0.123419	0.095522	9.50231	13.5708	1.92566
2	2	5271055	1	1	173.12	50	14.7088	1.53719	0.616411	0.207926	0.073993	0.018386	0.010698	0.005978	0	0.233124	77.2771	24.5852	1.47888	67.0467	0.776438	358.21	97.007	10.2703	13.2737	0.215153	14.1284	12.2919	1.34945	25.3202	0.025933	8.25195	20.7154	0.466986	32.653	0.021181	1.96831	0.494859	0.061707	0.600236	0.031154	1.06425	0.810768	0.017083	0.123419	0.095522	9.50231	13.5708	1.92566
2	2	5271094	1	1	180	60	15.8752	1.7081	0.684947	0.196707	0.055752	0.017639	0.015	8.3e-05	0.003653	0.233124	77.2771	24.5852	1.47888	67.0467	0.776438	358.21	97.007	10.2703	13.2737	0.215153	14.1284	12.2919	1.34945	25.3202	0.025933	8.25195	20.7154	0.466986	32.653	0.021181	1.96831	0.494859	0.061707	0.600236	0.031154	1.06425	0.810768	0.017083	0.123419	0.095522	9.50231	13.5708	1.92566
2	2	5251014	1	2	155	70	11.984	1.67369	0.592485	0.137406	0.030861	0.006499	0.016607	0.007571	0.00805	0.233124	77.2771	24.5852	1.47888	67.0467	0.776438	358.21	97.007	10.2703	13.2737	0.215153	14.1284	12.2919	1.34945	25.3202	0.025933	8.25195	20.7154	0.466986	32.653	0.021181	1.96831	0.494859	0.061707	0.600236	0.031154	1.06425	0.810768	0.017083	0.123419	0.095522	9.50231	13.5708	1.92566
2	2	5271102	1	1	169	55	15.292	1.58153	0.634192	0.193632	0.071661	0.018536	0.019091	0.004401	0.009681	0.233124	77.2771	24.5852	1.47888	67.0467	0.776438	358.21	97.007	10.2703	13.2737	0.215153	14.1284	12.2919	1.34945	25.3202	0.025933	8.25195	20.7154	0.466986	32.653	0.021181	1.96831	0.494859	0.061707	0.600236	0.031154	1.06425	0.810768	0.017083	0.123419	0.095522	9.50231	13.5708	1.92566
2	2	5251021	1	2	160	70	12.7829	1.70588	0.60388	0.146567	0.032918	0.006932	0.016607	0.001557	0	0.233124	77.2771	24.5852	1.47888	67.0467	0.776438	358.21	97.007	10.2703	13.2737	0.215153	14.1284	12.2919	1.34945	25.3202	0.025933	8.25195	20.7154	0.466986	32.653	0.021181	1.96831	0.494859	0.061707	0.600236	0.031154	1.06425	0.810768	0.017083	0.123419	0.095522	9.50231	13.5708	1.92566
2	2	5271056	1	1	163	42	13.7757	1.37074	0.549668	0.243541	0.082498	0.008786	0.012736	0.00689	0	0.233124	77.2771	24.5852	1.47888	67.0467	0.776438	358.21	97.007	10.2703	13.2737	0.215153	14.1284	12.2919	1.34945	25.3202	0.025933	8.25195	20.7154	0.466986	32.653	0.021181	1.96831	0.494859	0.061707	0.600236	0.031154	1.06425	0.810768	0.017083	0.123419	0.095522	9.50231	13.5708	1.92566
2	2	5251015	1	2	163	75	12.3282	1.77939	0.629904	0.142203	0.019357	0.00624	0.018167	0.001318	0	0.233124	77.2771	24.5852	1.47888	67.0467	0.776438	358.21	97.007	10.2703	13.2737	0.215153	14.1284	12.2919	1.34945	25.3202	0.025933	8.25195	20.7154	0.466986	32.653	0.021181	1.96831	0.494859	0.061707	0.600236	0.031154	1.06425	0.810768	0.017083	0.123419	0.095522	9.50231	13.5708	1.92566
2	2	5271006	1	2	168	70	14.6329	1.75655	0.723699	0.158198	0.047263	0.007935	0.010522	0.005751	0	0.233124	77.2771	24.5852	1.47888	67.0467	0.776438	358.21	97.007	10.2703	13.2737	0.215153	14.1284	12.2919	1.34945	25.3202	0.025933	8.25195	20.7154	0.466986	32.653	0.021181	1.96831	0.494859	0.061707	0.600236	0.031154	1.06425	0.810768	0.017083	0.123419	0.095522	9.50231	13.5708	1.92566
2	2	5271019	1	2	178	70	11.984	1.81856	0.64377	0.12956	0.038707	0.006499	0.010522	0.001082	0	0.233124	77.2771	24.5852	1.47888	67.0467	0.776438	358.21	97.007	10.2703	13.2737	0.215153	14.1284	12.2919	1.34945	25.3202	0.025933	8.25195	20.7154	0.466986	32.653	0.021181	1.96831	0.494859	0.061707	0.600236	0.031154	1.06425	0.810768	0.017083	0.123419	0.095522	9.50231	13.5708	1.92566
2	2	5271015	1	2	170	68	11.8462	1.74614	0.618134	0.131838	0.039388	0.006613	0.010832	0.001391	0	0.233124	77.2771	24.5852	1.47888	67.0467	0.776438	358.21	97.007	10.2703	13.2737	0.215153	14.1284	12.2919	1.34945	25.3202	0.025933	8.25195	20.7154	0.466986	32.653	0.021181	1.96831	0.494859	0.061707	0.600236	0.031154	1.06425	0.810768	0.017083	0.123419	0.095522	9.50231	13.5708	1.92566
[truncated: 2,799 more rows]
[truncated: 11 more columns]
